# Supplementary material for: Global burden of amputation among children and adolescents from 1990 to 2021: systematic analysis of the Global Burden of Disease study 2021
Source: Front Public Health. 2025 Jun 27;13:1589309. doi: 10.3389/fpubh.2025.1589309 (PMC12277607; doi:10.3389/fpubh.2025.1589309)
Supplement: SUPPLEMENTARY TABLE S1 — The incidence of amputation among children and adolescents in 1990 and 2021 and the annual percentage change by region. [file Table_1.xlsx]

## Sheet: Incidence
location	Incidence
	Num_1990 (95% UI)	Num_2021 (95% UI)	ASR_1990 per 100,000 (95% UI)	ASR_2021 per 100,000 (95% UI)	AAPC (95% CI)	P value
Global	4691223.014(6056399.27 to 3634112.021)	3762643.055(4874588.374 to 2912896.086)	207.291(267.711 to 160.512)	141.532(183.304 to 109.676)	-1.124_x000D_ (-1.249 to -1)	<0.001
Sex
Male	3213635.221(4134640.907 to 2489946.913)	2542075.988(3266788.625 to 1978050.599)	277.203(356.8 to 214.675)	184.965(237.595 to 144.043)	-1.397_x000D_ (-2.058 to -0.732)	<0.001
Female	1477587.794(1960713.315 to 1134663.142)	1220567.066(1661176.147 to 919112.025)	134.272(178.229 to 103.085)	95.464(129.654 to 71.978)	-1.103_x000D_ (-1.288 to -0.918)	<0.001
SDI
High SDI	600863.798(834987.634 to 431471.972)	387194.046(540549.121 to 276677.788)	235.64(327.511 to 169.294)	164.056(228.642 to 117.483)	-1.155_x000D_ (-1.313 to -0.995)	<0.001
High-middle SDI	954841.024(1272509.516 to 718242.499)	533970.601(721622.651 to 394382.812)	255.154(340.105 to 191.859)	173.411(233.827 to 128.367)	-1.333_x000D_ (-1.648 to -1.016)	<0.001
Middle SDI	1438856.093(1832803.34 to 1120681.683)	954657.826(1258000.685 to 727176.595)	187.201(238.482 to 145.822)	125.8(165.532 to 95.948)	-1.338_x000D_ (-1.877 to -0.796)	<0.001
Low-middle SDI	1021286.758(1313304.013 to 796306.232)	896516.112(1155375.934 to 700775.347)	174.517(224.866 to 135.898)	116.238(149.739 to 90.886)	-1.484_x000D_ (-1.752 to -1.214)	<0.001
Low SDI	668730.803(907671.704 to 490783.478)	985607.141(1334133.155 to 733122.111)	248.695(339.893 to 180.78)	170.424(231.153 to 126.484)	-0.697_x000D_ (-1.279 to -0.112)	0.021
GBD regions
Andean Latin America	56635.106(76694.862 to 41963.169)	41552.139(55939.397 to 30955.883)	301.256(408.488 to 222.909)	174.232(234.566 to 129.803)	-1.905_x000D_ (-2.138 to -1.673)	<0.001
Australasia	33843.313(49913.76 to 22379.142)	34005.291(50874.679 to 22193.11)	533.435(787.683 to 352.304)	447.946(668.914 to 292.612)	-0.559_x000D_ (-0.593 to -0.525)	<0.001
Caribbean	33314.508(44352.391 to 25121.931)	41002.124(55187.367 to 30791.845)	219.932(293.103 to 165.659)	266.995(359.7 to 200.42)	0.281_x000D_ (-0.575 to 1.144)	0.509
Central Asia	105325.904(141784.475 to 78569.462)	85895.257(116556.034 to 63044.471)	337.659(455.399 to 251.382)	252.093(342.026 to 184.953)	-0.742_x000D_ (-2.435 to 0.98)	0.396
Central Europe	253755.247(358765.485 to 177923.67)	114563.006(165173.694 to 77321.166)	633.703(894.243 to 445.495)	476.11(686.138 to 321.801)	-1.1_x000D_ (-1.231 to -0.969)	<0.001
Central Latin America	334830.397(446484.197 to 248485.944)	225807.364(305712.398 to 163344.47)	406.168(541.692 to 301.397)	263.47(356.949 to 190.248)	-1.324_x000D_ (-2.002 to -0.641)	<0.001
Central Sub-Saharan Africa	50181.635(66104.516 to 38212.319)	88807.506(115821.123 to 68777.538)	163.972(217.423 to 124.014)	122.183(159.642 to 94.483)	-0.194_x000D_ (-4.124 to 3.898)	0.925
East Asia	515834.727(686205.72 to 393901.142)	296793.99(416224.317 to 216990.828)	113.017(150.131 to 86.339)	86.078(120.131 to 63.233)	-1.025_x000D_ (-2.122 to 0.084)	0.07
Eastern Europe	356676.876(489381.323 to 260928.58)	144211.06(196051.129 to 105399.569)	524.727(719.788 to 384.067)	303.761(412.059 to 222.527)	-1.78_x000D_ (-2.171 to -1.389)	<0.001
Eastern Sub-Saharan Africa	403933.223(595164.179 to 271939.624)	308213.416(424322.737 to 230328.866)	386.731(572.649 to 257.971)	136.146(187.738 to 101.616)	-2.175_x000D_ (-3.007 to -1.335)	<0.001
High-income Asia Pacific	109408.183(153208.74 to 78110.194)	48717.4(70265.74 to 33691.969)	212.42(296.109 to 152.237)	155.551(223.289 to 108.25)	-1.024_x000D_ (-1.566 to -0.479)	<0.001
High-income North America	150926.127(212132.437 to 105858.318)	90810.358(125942.806 to 65612.774)	182.817(257.099 to 128.059)	98.697(136.877 to 71.335)	-2.058_x000D_ (-2.307 to -1.808)	<0.001
North Africa and Middle East	456472.027(576075.255 to 360395.366)	608256.213(825437.125 to 448254.281)	260.626(329.179 to 205.578)	255.92(347.03 to 188.78)	-0.061_x000D_ (-1.411 to 1.307)	0.93
Oceania	2995.554(3871.397 to 2341.376)	6146.244(8009.688 to 4781.638)	90.047(116.552 to 70.286)	97.917(127.894 to 76.03)	-0.46_x000D_ (-1.095 to 0.178)	0.151
South Asia	812243.988(1061725.085 to 625288.124)	660276.074(873378.917 to 505357.49)	151.187(197.897 to 116.196)	95.114(125.47 to 72.962)	-1.504_x000D_ (-1.835 to -1.172)	<0.001
Southeast Asia	373544.915(478568.385 to 290781.139)	270329.83(347552.481 to 209974.984)	169.856(217.571 to 132.275)	115.902(148.961 to 90.115)	-1.083_x000D_ (-1.585 to -0.578)	<0.001
Southern Latin America	64642.578(94837.472 to 43631.884)	60983.545(88814.284 to 40997.193)	332.372(487.499 to 224.412)	305.038(442.853 to 205.306)	-0.295_x000D_ (-0.379 to -0.211)	<0.001
Southern Sub-Saharan Africa	35499.729(45350.417 to 27717.353)	30099.83(38282.744 to 23592.652)	134.192(171.399 to 104.76)	96.199(122.335 to 75.441)	-1.083_x000D_ (-1.364 to -0.801)	<0.001
Tropical Latin America	172302.7(234336.157 to 127612.421)	123380.225(168259.985 to 91991.607)	246.681(334.718 to 182.938)	181.82(248.301 to 135.385)	-1.089_x000D_ (-1.526 to -0.651)	<0.001
Western Europe	215349.026(299187.164 to 153695.061)	164817.764(237827.643 to 114247.061)	215.016(298.545 to 153.44)	178.731(257.115 to 124.152)	-0.597_x000D_ (-0.689 to -0.504)	<0.001
Western Sub-Saharan Africa	153507.253(197589.43 to 120074.515)	317974.419(410054.084 to 249146.211)	140.656(181.005 to 109.771)	118.476(152.862 to 92.684)	-0.249_x000D_ (-1.035 to 0.542)	0.536
Country
Afghanistan	18005.425(25288.449 to 13120.045)	176967.074(287640.917 to 105674.408)	324.562(457.347 to 235.671)	1042.14(1691.842 to 622.441)	3.864_x000D_ (-0.008 to 7.885)	0.05
Albania	11596.494(16609.198 to 8193.894)	3751.615(5408.332 to 2620.153)	804.229(1152.53 to 568.144)	587.861(846.468 to 411.413)	-1.66_x000D_ (-2.155 to -1.162)	<0.001
Algeria	27595.201(35465.926 to 21433.508)	22276.689(29235.832 to 16963.027)	205.238(263.661 to 159.458)	137.676(180.645 to 104.892)	-1.272_x000D_ (-2.16 to -0.376)	0.006
American Samoa	22.676(29.681 to 17.319)	15.327(20.443 to 11.58)	96.364(126.304 to 73.45)	77.016(102.415 to 58.412)	-0.671_x000D_ (-1.43 to 0.094)	0.083
Andorra	27.079(39.394 to 18.776)	26.538(39.561 to 18.047)	198.775(287.979 to 138.187)	180.552(266.669 to 123.527)	-0.309_x000D_ (-0.351 to -0.267)	<0.001
Angola	19591.289(29243.712 to 13004.524)	17400.564(22221.318 to 13585.021)	364.65(551.503 to 237.875)	93.484(119.233 to 73.066)	-2.405_x000D_ (-9.335 to 5.055)	0.517
Antigua and Barbuda	63.078(88.74 to 45.315)	69.158(97.846 to 49.664)	260.864(366.527 to 187.737)	287.037(404.977 to 206.601)	0.509_x000D_ (0.184 to 0.835)	0.002
Argentina	45788.507(67351.948 to 30938.572)	41899.79(61454.755 to 28047.397)	350.686(515.364 to 237.157)	296.906(434.559 to 198.887)	-0.551_x000D_ (-0.678 to -0.425)	<0.001
Armenia	6309.925(8514.495 to 4721.873)	2125.527(2928.334 to 1544.189)	480.863(649.368 to 359.504)	274.936(378.072 to 200.169)	-1.149_x000D_ (-2.01 to -0.28)	0.011
Australia	27394.018(40528.674 to 18057.661)	27315.716(41234.204 to 17556.811)	524.286(776.42 to 345.162)	434.599(654.64 to 279.618)	-0.599_x000D_ (-0.637 to -0.562)	<0.001
Austria	5069.283(7033.66 to 3613.718)	3472.084(4993.767 to 2426.932)	265.401(368.322 to 188.873)	196.946(283.101 to 137.792)	-0.957_x000D_ (-1.041 to -0.873)	<0.001
Azerbaijan	9452.396(12728.967 to 6958.786)	7950.544(10876.205 to 5748.918)	303.874(409.923 to 223.405)	256.874(350.728 to 186.117)	-0.895_x000D_ (-1.766 to -0.017)	0.046
Bahamas	195.09(270.647 to 138.119)	208.694(288.77 to 147.79)	180.181(249.454 to 127.863)	176.444(244.478 to 125.177)	0.314_x000D_ (-0.233 to 0.865)	0.25
Bahrain	301.645(396.781 to 225.009)	568.745(759.885 to 421.503)	152.177(200.039 to 113.526)	137.617(184.095 to 101.967)	-0.515_x000D_ (-0.757 to -0.272)	<0.001
Bangladesh	58264.4(75138.183 to 44900.833)	54359.11(72367.615 to 41168.731)	96.511(124.509 to 74.311)	87.878(116.801 to 66.611)	-0.252_x000D_ (-1.031 to 0.534)	0.517
Barbados	166.294(232.418 to 117.471)	129.164(180.115 to 91.158)	194.768(272.046 to 137.788)	191.954(267.31 to 135.658)	0.009_x000D_ (-0.268 to 0.287)	0.95
Belarus	13385.589(18356.901 to 9771.726)	6813.6(9464.319 to 4836.385)	423.471(580.63 to 309.305)	331.147(458.605 to 235.722)	-0.802_x000D_ (-0.866 to -0.739)	<0.001
Belgium	5630.841(8003.143 to 3957.124)	4992.655(7288.752 to 3430.429)	225.481(320.754 to 158.321)	194.88(283.708 to 134.18)	-0.481_x000D_ (-0.679 to -0.282)	<0.001
Belize	273.956(373.161 to 202.541)	388.34(529.352 to 285.591)	268.086(364.806 to 198.338)	219.007(298.458 to 161.089)	-0.589_x000D_ (-0.933 to -0.243)	0.002
Benin	3826.236(4911.135 to 2990.534)	8589.696(10946.443 to 6803.546)	127.411(163.612 to 99.407)	112.714(143.632 to 89.219)	-0.368_x000D_ (-0.498 to -0.238)	<0.001
Bermuda	32.388(45.768 to 22.845)	24.636(34.741 to 17.148)	203.305(287.536 to 143.267)	211.835(298.198 to 147.848)	0.189_x000D_ (0.049 to 0.329)	0.008
Bhutan	431.791(567.831 to 326.537)	358.696(468.915 to 272.186)	126.16(165.947 to 95.335)	140.828(184.168 to 107.025)	-0.166_x000D_ (-0.721 to 0.391)	0.546
Bolivia (Plurinational State of)	6946.659(8999.522 to 5326.479)	7550.06(10134.346 to 5654.197)	208.765(270.938 to 159.759)	165.157(221.68 to 123.727)	-0.846_x000D_ (-0.909 to -0.782)	<0.001
Bosnia and Herzegovina	12607.269(18210.169 to 8803.687)	3453.426(5035.144 to 2304.248)	831.696(1199.687 to 581.37)	505.333(736.004 to 337.783)	-1.279_x000D_ (-4.467 to 2.016)	0.442
Botswana	864.279(1121.143 to 668.987)	1030.021(1321.579 to 807.592)	117.563(152.262 to 91.101)	111.936(143.703 to 87.736)	-0.061_x000D_ (-0.224 to 0.102)	0.463
Brazil	167866.383(228324.579 to 124346.028)	118361.566(161565.458 to 88145.784)	247.57(335.925 to 183.633)	181.754(248.436 to 135.173)	-1.105_x000D_ (-1.557 to -0.65)	<0.001
Brunei Darussalam	217.968(307.677 to 154.394)	218.834(313.636 to 151.978)	190.875(270.176 to 134.804)	167.763(239.771 to 116.893)	-0.486_x000D_ (-0.566 to -0.405)	<0.001
Bulgaria	16399.526(22655.276 to 11829.712)	7195.171(10185.876 to 4978.982)	674.659(931.073 to 487.625)	543.511(768.319 to 376.983)	-0.694_x000D_ (-0.752 to -0.637)	<0.001
Burkina Faso	6836.954(8669.409 to 5367.544)	20279.286(26997.798 to 15299.411)	115.588(146.816 to 90.496)	160.42(215.555 to 119.816)	1.373_x000D_ (0.714 to 2.036)	<0.001
Burundi	4059.401(5181.593 to 3166.923)	8498.292(10802.257 to 6658.317)	127.726(162.896 to 99.608)	117.552(149.278 to 92.104)	-0.28_x000D_ (-8.736 to 8.96)	0.951
Cabo Verde	254.295(327.767 to 197.303)	202.375(264.712 to 154.222)	128.26(165.256 to 99.369)	105.63(138.312 to 80.476)	-0.608_x000D_ (-0.763 to -0.451)	<0.001
Cambodia	10282.007(13662.884 to 7712.352)	6671.048(8838.175 to 5070.921)	191.818(257.027 to 142.73)	100.085(132.555 to 76.084)	-1.827_x000D_ (-3.968 to 0.361)	0.101
Cameroon	6496.239(8383.002 to 5048.982)	21593.513(28039.515 to 16720.331)	106.684(137.714 to 82.802)	128.857(167.639 to 99.606)	1.187_x000D_ (0.575 to 1.803)	<0.001
Canada	10601.267(14688.499 to 7578.708)	8435.136(11972.359 to 5898.815)	135.561(187.924 to 96.879)	100.299(141.933 to 70.333)	-0.964_x000D_ (-1.03 to -0.898)	<0.001
Central African Republic	1787.041(2258.794 to 1401.584)	8860.292(13140.013 to 5923.82)	117.225(148.052 to 91.871)	311.957(463.853 to 207.797)	2.212_x000D_ (1.144 to 3.291)	<0.001
Chad	7576.518(10546.778 to 5464.667)	17529.684(23036.429 to 13440.956)	225.053(318.832 to 159.136)	164.458(218.199 to 124.847)	-0.806_x000D_ (-1.613 to 0.007)	0.052
Chile	14242.211(20642.254 to 9571.003)	16164.722(23205.6 to 10991.694)	268.714(389.942 to 180.261)	326.962(468.095 to 222.804)	0.749_x000D_ (0.456 to 1.044)	<0.001
China	503861.654(670970.515 to 384279.656)	291082.223(409091.155 to 212177.092)	114.216(151.877 to 87.15)	87.135(121.87 to 63.821)	-1.02_x000D_ (-2.146 to 0.119)	0.079
Colombia	64202.943(85524.217 to 48004.885)	38206.406(51737.534 to 27730.596)	427.201(569.181 to 319.354)	264.408(358.629 to 191.374)	-1.614_x000D_ (-2.059 to -1.167)	<0.001
Comoros	316.67(411.053 to 242.334)	313.009(407.913 to 240.074)	118.749(154.007 to 90.792)	99.785(130.066 to 76.549)	-0.188_x000D_ (-0.75 to 0.377)	0.501
Congo	1410.655(1842.254 to 1084.392)	2148.152(2795.269 to 1665.342)	105.64(137.921 to 81.138)	86.59(112.639 to 67.189)	-1.058_x000D_ (-7.171 to 5.457)	0.744
Cook Islands	10.417(14.63 to 7.595)	4.058(5.713 to 2.934)	121.533(171.051 to 88.493)	76.775(107.717 to 55.604)	-0.655_x000D_ (-1.457 to 0.154)	0.108
Costa Rica	4186.47(5734.489 to 2944.101)	3552.463(4958.35 to 2454.327)	293.332(401.976 to 206.307)	262.024(365.168 to 181.113)	-0.4_x000D_ (-0.567 to -0.233)	<0.001
Coted'Ivoire	8370.326(10764.844 to 6518.503)	15374.854(19568.063 to 12030.381)	117.778(151.46 to 91.601)	106.113(135.077 to 82.973)	-0.275_x000D_ (-0.698 to 0.15)	0.196
Croatia	8359.81(11802.939 to 5931.491)	3616.81(5009.092 to 2574.942)	613.699(865.34 to 436.041)	438.762(606.717 to 313.089)	-2.689_x000D_ (-3.933 to -1.428)	<0.001
Cuba	8640.422(11521.555 to 6458.169)	6048.784(8477.879 to 4302.928)	230.854(308.875 to 171.871)	249.265(348.922 to 177.707)	0.237_x000D_ (0.125 to 0.348)	<0.001
Cyprus	535.715(754.821 to 378.15)	521.909(753.689 to 361.79)	206.028(289.84 to 145.71)	182.728(263.723 to 126.699)	-0.39_x000D_ (-0.455 to -0.324)	<0.001
Czechia	24067.971(34558.753 to 16376.547)	12202.355(17823.156 to 8173.717)	766.804(1098.676 to 523.562)	545.04(795.201 to 365.869)	-1.042_x000D_ (-1.25 to -0.833)	<0.001
Democratic People's Republic of Korea	5767.955(7341.512 to 4575.051)	3563.174(4458.911 to 2883.147)	72.455(92.569 to 57.297)	52.217(65.34 to 42.245)	-0.947_x000D_ (-1.192 to -0.702)	<0.001
Democratic Republic of the Congo	26502.05(33901.335 to 20546.707)	58991.683(77619.816 to 45346.212)	119.285(152.622 to 92.378)	124.402(163.909 to 95.505)	-0.404_x000D_ (-1.46 to 0.664)	0.445
Denmark	2492.331(3541.477 to 1747.307)	2374.005(3481.473 to 1611.215)	196.535(278.957 to 137.716)	182.972(268.028 to 124.241)	-0.23_x000D_ (-0.304 to -0.156)	<0.001
Djibouti	515.572(729.834 to 358.193)	580.19(743.9 to 451.91)	230.543(326.691 to 159.912)	109.848(140.8 to 85.574)	-1.485_x000D_ (-2.112 to -0.854)	<0.001
Dominica	57.367(78.552 to 41.366)	35.244(48.506 to 25.779)	174.333(238.819 to 125.644)	173.845(239.018 to 127.268)	0.487_x000D_ (-0.109 to 1.087)	0.106
Dominican Republic	6210.514(8261.41 to 4648.385)	7334.431(10068.579 to 5378.271)	177.652(236.637 to 132.775)	187.051(256.831 to 137.089)	0.203_x000D_ (0.008 to 0.399)	0.041
Ecuador	10116.75(13500.772 to 7639.526)	11841.092(15816.878 to 8840.283)	204.196(272.457 to 154.221)	177.406(236.817 to 132.492)	-0.582_x000D_ (-0.826 to -0.337)	<0.001
Egypt	55127.672(70639.153 to 42843.022)	59692.471(76418.541 to 45666.141)	197.691(253.267 to 153.537)	129.532(165.735 to 99.141)	-1.057_x000D_ (-1.248 to -0.865)	<0.001
El Salvador	16556.436(24335.502 to 11029.42)	6053.159(8261.39 to 4356.739)	608.812(896.678 to 404.536)	253.406(345.816 to 182.311)	-2.989_x000D_ (-4.287 to -1.673)	<0.001
Equatorial Guinea	299.98(385.221 to 233.882)	644.817(850.677 to 485.696)	122.532(157.115 to 95.419)	83.683(110.406 to 63.033)	-1.267_x000D_ (-1.404 to -1.131)	<0.001
Eritrea	32639.334(54888.25 to 18403.034)	3383.944(4360.472 to 2622.807)	1761.709(2952.987 to 999.837)	105.189(135.532 to 81.511)	-10.071_x000D_ (-16.618 to -3.011)	0.006
Estonia	2354.427(3186.731 to 1744.473)	931.597(1299.786 to 653.734)	508.152(688.363 to 376.379)	327.1(455.53 to 230.039)	-1.418_x000D_ (-1.476 to -1.36)	<0.001
Eswatini	567.737(732.414 to 445.043)	926.043(1329.109 to 671.147)	119.773(154.276 to 93.97)	172.841(248.234 to 125.201)	-0.121_x000D_ (-0.357 to 0.115)	0.304
Ethiopia	236017.322(373360.71 to 144242.845)	114792.645(186173.077 to 74423.181)	882.925(1394.891 to 536.968)	200.871(325.962 to 130.135)	-6.374_x000D_ (-10.75 to -1.783)	0.007
Fiji	282.833(371.134 to 214.934)	257.099(335.767 to 197.093)	79.031(103.566 to 60.136)	73.294(95.622 to 56.244)	-0.54_x000D_ (-0.945 to -0.133)	0.011
Finland	3326.237(4801.09 to 2303.292)	2682.222(3987.447 to 1797.89)	261.525(376.989 to 181.45)	233.447(345.753 to 157.135)	-0.364_x000D_ (-0.46 to -0.269)	<0.001
France	36149.329(50601.859 to 25581.749)	30135.795(43510.404 to 20890.451)	219.614(307.561 to 155.266)	189.73(272.937 to 131.877)	-0.456_x000D_ (-0.537 to -0.374)	<0.001
Gabon	590.62(764.048 to 455.24)	761.996(993.283 to 585.903)	114.965(148.643 to 88.591)	92.249(120.24 to 70.965)	-0.701_x000D_ (-0.793 to -0.608)	<0.001
Gambia	668.64(872.519 to 512.661)	1233.159(1599.11 to 945.506)	115.096(150.224 to 88.054)	97.064(125.854 to 74.393)	-0.505_x000D_ (-0.793 to -0.216)	0.001
Georgia	6801.207(9407.453 to 4977.854)	3256.346(4338.387 to 2463.524)	375.505(519.247 to 274.961)	352.819(469.451 to 267.136)	-0.51_x000D_ (-1.105 to 0.09)	0.092
Germany	34400.113(48348.583 to 24353.671)	29009.633(41903.709 to 19902.714)	197.279(277.287 to 139.575)	181.653(262.26 to 124.746)	-0.262_x000D_ (-0.293 to -0.232)	<0.001
Ghana	8584.916(11103.426 to 6609.069)	15673.105(20325.856 to 12076.85)	102.24(132.216 to 78.596)	95.785(124.227 to 73.802)	-0.203_x000D_ (-0.512 to 0.108)	0.2
Greece	5958.218(8418.06 to 4183.878)	3369.796(4846.52 to 2337.687)	208.492(292.854 to 147.214)	174.603(250.438 to 121.495)	-0.527_x000D_ (-0.688 to -0.366)	<0.001
Greenland	29.394(40.364 to 21.681)	16.816(23.253 to 12.195)	166.915(229.782 to 122.665)	108.185(149.605 to 78.459)	-1.503_x000D_ (-2.414 to -0.584)	0.001
Grenada	87.107(119.822 to 63.649)	70.33(97.355 to 50.963)	208.269(286.61 to 151.951)	224.041(309.8 to 162.569)	0.256_x000D_ (-0.204 to 0.718)	0.275
Guam	50.002(66.638 to 37.657)	35.784(48.164 to 26.983)	92.383(123.403 to 69.383)	73.151(98.498 to 55.119)	-0.785_x000D_ (-1.072 to -0.498)	<0.001
Guatemala	21789.798(31323.69 to 15294.609)	20409.079(27843.444 to 14762.865)	461.313(676.062 to 318.848)	303.953(414.288 to 219.823)	-1.175_x000D_ (-1.957 to -0.387)	0.004
Guinea	4668.048(5960.03 to 3642.722)	8711.474(11053.979 to 6928.134)	134.028(171.373 to 104.294)	115.437(146.378 to 91.779)	-0.361_x000D_ (-0.858 to 0.138)	0.15
Guinea-Bissau	833.366(1061.517 to 659.531)	1131.895(1435.571 to 891.489)	138.732(176.702 to 109.734)	101.002(128.05 to 79.577)	-1.245_x000D_ (-1.861 to -0.625)	<0.001
Guyana	730.726(957.949 to 555.404)	567.153(748.563 to 430.342)	191.475(251.35 to 145.327)	200.801(265.259 to 152.258)	0.16_x000D_ (-0.171 to 0.492)	0.332
Haiti	8316.432(11197.699 to 6310.516)	19714.043(27168.124 to 14456.607)	252.347(340.733 to 190.628)	350.862(483.084 to 257.48)	0.054_x000D_ (-1.21 to 1.336)	0.931
Honduras	8923.117(11989.255 to 6631.027)	11047.009(14840.385 to 8063.025)	325.85(438.165 to 241.961)	254.414(341.877 to 185.639)	-0.971_x000D_ (-1.528 to -0.412)	0.001
Hungary	17030.962(24677.049 to 11486.751)	9437.917(13997.261 to 6304.957)	571.174(825.441 to 387.501)	495.961(734.372 to 332.056)	-0.452_x000D_ (-0.505 to -0.399)	<0.001
Iceland	190.571(268.3 to 134.578)	166.253(243.206 to 113.719)	223.449(314.287 to 157.923)	186.035(271.632 to 127.5)	-0.701_x000D_ (-1.083 to -0.318)	0.001
India	682299.412(904754.496 to 521070.344)	493615.49(660829.861 to 373019.774)	167.779(222.732 to 127.975)	96.752(128.999 to 73.321)	-1.74_x000D_ (-2.036 to -1.444)	<0.001
Indonesia	123072.469(158477.273 to 93802.424)	90296.968(117275.659 to 68611.354)	141.021(181.41 to 107.65)	99.589(129.332 to 75.762)	-1.031_x000D_ (-1.436 to -0.625)	<0.001
Iran (Islamic Republic of)	104931.454(134787.482 to 82038.568)	39892.671(51696.348 to 30598.483)	336.804(432.462 to 263.19)	153.331(198.324 to 117.837)	-2.5_x000D_ (-3.014 to -1.984)	<0.001
Iraq	37483.351(49609.632 to 28336.794)	40330.478(52011.987 to 30942.1)	375.672(497.898 to 283.48)	224.099(288.833 to 172.109)	-1.966_x000D_ (-8.438 to 4.963)	0.569
Ireland	3118.668(4378.959 to 2203.014)	2565.391(3749.176 to 1757.493)	234.195(327.65 to 165.971)	193.929(282.513 to 133.286)	-0.6_x000D_ (-0.661 to -0.54)	<0.001
Israel	4944.719(6860.209 to 3512.563)	6715.113(9483.858 to 4720.128)	245.238(339.86 to 174.427)	199.3(281.452 to 140.114)	-0.735_x000D_ (-1.694 to 0.234)	0.137
Italy	33393.296(47522.973 to 23338.92)	19301.472(28367.969 to 13435.608)	236.466(335.695 to 165.199)	182.656(267.398 to 127.279)	-0.837_x000D_ (-1.016 to -0.658)	<0.001
Jamaica	2749.307(3800.915 to 1974.262)	2031.773(2802.169 to 1459.315)	250.833(346.53 to 180.294)	239.321(329.436 to 172.174)	-0.092_x000D_ (-0.568 to 0.386)	0.704
Japan	67166.141(95144.874 to 46997.046)	33079.4(47678.845 to 22855.685)	197.241(278.293 to 139.021)	153.15(219.809 to 106.382)	-0.964_x000D_ (-1.13 to -0.799)	<0.001
Jordan	3589.096(4633.864 to 2766.485)	6509.94(8593.401 to 4908.679)	171.997(222.227 to 132.476)	129.236(170.136 to 97.672)	-0.865_x000D_ (-0.959 to -0.77)	<0.001
Kazakhstan	26725.783(36744.74 to 19951.912)	18915.085(25982.521 to 13911.539)	404.198(556.078 to 301.563)	285.998(392.899 to 210.337)	-1.125_x000D_ (-1.256 to -0.994)	<0.001
Kenya	15890.024(20900.409 to 11911.505)	23397.787(30253.35 to 17775.499)	114.036(149.931 to 85.421)	95.044(123.027 to 72.171)	-0.762_x000D_ (-1.232 to -0.29)	0.002
Kiribati	23.527(30.201 to 18.253)	28.58(37.408 to 21.914)	65.942(84.628 to 51.052)	53.633(70.099 to 41.172)	-1.019_x000D_ (-1.645 to -0.39)	0.002
Kuwait	4981.217(7927.27 to 2995.814)	1614.234(2194.394 to 1180.359)	770.873(1225.376 to 461.735)	146.281(198.352 to 107.295)	-6.326_x000D_ (-7.496 to -5.141)	<0.001
Kyrgyzstan	6660.452(8836.273 to 4929.563)	6435.933(8737.012 to 4697.072)	319.502(424.48 to 235.906)	231.154(313.411 to 168.792)	-1.218_x000D_ (-1.458 to -0.978)	<0.001
Lao People's Democratic Republic	5131.023(8394.264 to 3330.772)	2574.215(3299.965 to 1982.277)	241.332(401.322 to 154.051)	85.838(110.14 to 66.031)	-1.263_x000D_ (-1.563 to -0.962)	<0.001
Latvia	3849.265(5283.004 to 2866.568)	1264.832(1761.138 to 895.01)	507.428(697.263 to 377.431)	321.938(447.845 to 228.109)	-1.468_x000D_ (-1.515 to -1.422)	<0.001
Lebanon	6304.174(9938.1 to 4013.61)	2508.621(3339.541 to 1881.438)	473.066(747.498 to 300.097)	148.525(197.552 to 111.542)	-2.333_x000D_ (-3.621 to -1.029)	<0.001
Lesotho	946.566(1214.073 to 739.944)	971.01(1224.534 to 776.042)	113.982(145.902 to 89.224)	114.073(144.03 to 91.101)	-0.078_x000D_ (-0.378 to 0.223)	0.599
Liberia	13649.123(21911.567 to 8198.333)	2491.382(3222.341 to 1925.7)	1100.708(1760.525 to 661.789)	89.25(115.427 to 68.991)	-4.424_x000D_ (-20.379 to 14.73)	0.627
Libya	3995.985(5181.302 to 3058.681)	3696.082(4879.505 to 2817.622)	173.497(224.964 to 132.842)	177.954(236.298 to 135.265)	0.602_x000D_ (-3.816 to 5.224)	0.793
Lithuania	4884.097(6663.243 to 3568.723)	1723.233(2429.888 to 1206.238)	435.74(595.435 to 318.031)	317.311(447.027 to 222.387)	-1.02_x000D_ (-1.071 to -0.97)	<0.001
Luxembourg	211.501(290.663 to 151.158)	256.127(368.977 to 177.426)	236.375(325.238 to 168.756)	188.177(270.718 to 130.415)	-0.733_x000D_ (-0.851 to -0.615)	<0.001
Madagascar	8566.006(11047.176 to 6631.408)	15010.393(19484.418 to 11531.679)	126.719(163.397 to 98.017)	100.645(130.582 to 77.355)	-0.775_x000D_ (-1.497 to -0.048)	0.037
Malawi	6909.114(8901.016 to 5356.894)	9926.024(12899.405 to 7642.585)	120.933(155.985 to 93.507)	93.656(121.737 to 72.123)	-0.869_x000D_ (-0.969 to -0.768)	<0.001
Malaysia	8506.719(11356.032 to 6315.022)	9445.557(12527.479 to 7042.178)	102.786(137.153 to 76.289)	90.164(119.717 to 67.205)	-0.59_x000D_ (-0.781 to -0.398)	<0.001
Maldives	164.084(218.661 to 122.792)	127.12(169.801 to 93.077)	131.106(175.046 to 97.84)	96.553(128.786 to 70.853)	-0.871_x000D_ (-1.453 to -0.286)	0.005
Mali	9415.015(12470.141 to 7145.161)	21470.827(27874.697 to 16745.635)	194.4(260.78 to 145.208)	152.162(198.311 to 118.109)	-0.223_x000D_ (-6.675 to 6.675)	0.948
Malta	257.488(365.918 to 180.28)	170.598(245.378 to 117.709)	222.908(316.158 to 156.489)	202.549(291.389 to 139.755)	-0.314_x000D_ (-0.403 to -0.225)	<0.001
Marshall Islands	21.041(27.296 to 16.052)	16.059(20.916 to 12.426)	80.856(104.496 to 61.871)	68.461(89.132 to 52.989)	-0.54_x000D_ (-0.585 to -0.496)	<0.001
Mauritania	1418.8(1806.196 to 1122.256)	2174.843(2832.509 to 1670.358)	123.417(156.816 to 97.591)	92.958(121.003 to 71.41)	-0.823_x000D_ (-1.084 to -0.562)	<0.001
Mauritius	446.708(583.199 to 332.507)	258.056(344.749 to 189.364)	103.336(134.772 to 77.141)	84.155(112.49 to 61.893)	-0.561_x000D_ (-0.668 to -0.454)	<0.001
Mexico	171569.155(233578.64 to 123720.424)	105322.76(145674.68 to 74512.219)	395.979(539.209 to 285.539)	241.785(334.354 to 171.036)	-1.602_x000D_ (-2.519 to -0.677)	0.001
Micronesia (Federated States of)	47.664(61.306 to 36.896)	30.032(39.027 to 23.077)	83.825(107.629 to 65.015)	70.092(91.048 to 53.869)	-0.548_x000D_ (-1.124 to 0.031)	0.063
Monaco	9.402(13.608 to 6.454)	12.209(17.75 to 8.324)	192.823(278.731 to 132.336)	178.983(259.922 to 122.09)	-0.24_x000D_ (-0.274 to -0.207)	<0.001
Mongolia	3789.584(5063.399 to 2855.517)	3953.407(5360.43 to 2948.602)	338.199(452.606 to 254.333)	314.032(425.829 to 234.225)	-0.284_x000D_ (-0.815 to 0.25)	0.297
Montenegro	1244.257(1758.534 to 857.442)	757.957(1100.941 to 512.307)	573.468(809.924 to 395.812)	494.291(717.797 to 334.35)	-0.475_x000D_ (-0.527 to -0.423)	<0.001
Morocco	26205.826(33780.878 to 20323.782)	19647.262(25383.491 to 15169.062)	210.784(271.907 to 163.354)	149.771(193.423 to 115.685)	-1.105_x000D_ (-1.303 to -0.906)	<0.001
Mozambique	18152.765(28370.144 to 12037.783)	22198.387(28983.735 to 17093.845)	253.626(403.884 to 164.656)	127.084(166.127 to 97.718)	-2.173_x000D_ (-3.443 to -0.886)	0.001
Myanmar	35044.68(44909.408 to 27367.414)	61678.993(91476.184 to 42282.334)	182.729(234.115 to 142.745)	287.749(426.823 to 197.646)	-0.682_x000D_ (-1.645 to 0.291)	0.162
Namibia	822.814(1066.258 to 639.509)	1073.365(1390.252 to 835.82)	107.995(139.868 to 83.906)	99.974(129.521 to 77.841)	-0.334_x000D_ (-0.628 to -0.04)	0.027
Nauru	4.374(5.671 to 3.378)	4.129(5.41 to 3.173)	85.686(111.047 to 66.12)	80.491(105.478 to 61.854)	-0.206_x000D_ (-0.231 to -0.18)	<0.001
Nepal	13079.14(17223.449 to 9888.544)	14403.911(19336.418 to 10675.091)	127.396(168.484 to 95.969)	113.667(152.039 to 84.497)	0.295_x000D_ (-7.988 to 9.325)	0.947
Netherlands	6541.584(9165.912 to 4603.287)	5596.069(8027.082 to 3858.149)	168.64(236.189 to 118.679)	150.552(215.68 to 104.109)	-0.336_x000D_ (-0.482 to -0.19)	<0.001
New Zealand	6449.294(9577.185 to 4312.409)	6689.575(9485.184 to 4609.617)	576.435(856.094 to 384.6)	511.989(725.507 to 353.295)	-0.409_x000D_ (-0.502 to -0.316)	<0.001
Nicaragua	7181.176(9705.028 to 5312.519)	6422.384(8795.015 to 4582.595)	318.463(430.372 to 235.511)	246.822(337.887 to 176.06)	-0.716_x000D_ (-1.18 to -0.251)	0.004
Niger	7480.839(9553.74 to 5886.498)	22226.542(28940.987 to 17150.805)	151.353(193.882 to 118.436)	144.616(189.368 to 110.944)	0.238_x000D_ (-0.345 to 0.826)	0.424
Nigeria	61674.466(80575.222 to 47603.728)	142494.464(184231.087 to 111389.413)	123.45(161.327 to 95.02)	111.485(144.17 to 87.089)	-0.29_x000D_ (-1.647 to 1.086)	0.678
Niue	0.843(1.105 to 0.638)	0.422(0.562 to 0.319)	82.93(108.31 to 62.971)	78.262(103.974 to 59.172)	-0.254_x000D_ (-0.831 to 0.326)	0.378
North Macedonia	4124.125(5778.625 to 2887.726)	2244.187(3235.572 to 1504.367)	583.861(817.416 to 409.528)	488.433(704.167 to 327.959)	-0.655_x000D_ (-0.839 to -0.471)	<0.001
Northern Mariana Islands	16.78(22.076 to 12.7)	13.897(18.716 to 10.424)	102.286(135.129 to 77.091)	91.029(122.047 to 68.535)	-0.295_x000D_ (-0.552 to -0.037)	0.026
Norway	2621.066(3679.328 to 1858.109)	2166.119(3095.149 to 1511.023)	231.908(325.628 to 164.229)	172.767(246.024 to 120.911)	-0.979_x000D_ (-1.163 to -0.795)	<0.001
Oman	2147.106(2813.427 to 1639.448)	2378.972(3143.725 to 1821.007)	217.137(284.14 to 166.069)	163.353(215.657 to 125.229)	-0.918_x000D_ (-1.054 to -0.782)	<0.001
Pakistan	58169.246(75643.805 to 45218.785)	97538.866(126261.131 to 76634.994)	95.735(124.481 to 74.318)	89.597(116 to 70.391)	-0.893_x000D_ (-2.79 to 1.04)	0.363
Palau	7.215(9.392 to 5.554)	4.584(6.131 to 3.485)	114.363(148.924 to 87.977)	99.958(133.266 to 76.156)	-0.431_x000D_ (-0.446 to -0.416)	<0.001
Palestine	4389.831(6448.629 to 2987.837)	4988.946(6717.526 to 3714.901)	392.249(580.628 to 264.394)	205.9(277.061 to 153.497)	-2.62_x000D_ (-10.185 to 5.582)	0.52
Panama	3268.602(4455.027 to 2371.262)	3920.592(5392.707 to 2784.388)	301.547(410.963 to 218.78)	260.462(358.034 to 185.206)	-0.472_x000D_ (-0.637 to -0.306)	<0.001
Papua New Guinea	1942.548(2546.413 to 1503.312)	4984.282(6567.505 to 3848.491)	92.671(121.855 to 71.564)	103.987(137.481 to 80.059)	-0.506_x000D_ (-1.244 to 0.237)	0.174
Paraguay	4436.317(6107.212 to 3245.213)	5018.659(6777.292 to 3724.264)	218.757(300.912 to 160.264)	183.348(247.995 to 135.9)	-0.557_x000D_ (-0.715 to -0.399)	<0.001
Peru	39571.697(56436.94 to 28154.425)	22160.987(30039.139 to 16353.417)	373.483(533.145 to 265.476)	175.826(238.44 to 129.723)	-2.67_x000D_ (-3.033 to -2.306)	<0.001
Philippines	59581.338(78720.292 to 44896.052)	41258.978(53765.49 to 31595.471)	187.764(248.042 to 141.382)	90.577(117.999 to 69.388)	-0.837_x000D_ (-1.527 to -0.142)	0.02
Poland	71052.21(101274.41 to 48679.241)	32214.336(46749.763 to 21510.488)	562.678(800.421 to 386.443)	411.137(596.324 to 274.896)	-1.011_x000D_ (-1.035 to -0.986)	<0.001
Portugal	7342.96(10029.27 to 5354.335)	2660.677(3756.176 to 1883.7)	238.297(325.029 to 174.214)	137.466(194.004 to 97.521)	-1.764_x000D_ (-1.846 to -1.682)	<0.001
Puerto Rico	2998.817(4107.117 to 2173.687)	1593.791(2181.727 to 1147.261)	224.164(306.934 to 162.683)	235.301(321.991 to 169.717)	0.166_x000D_ (-0.02 to 0.353)	0.079
Qatar	266.028(347.048 to 203.051)	869.529(1168.442 to 646.63)	177.725(232.223 to 135.273)	150.199(201.671 to 111.736)	-0.549_x000D_ (-0.651 to -0.447)	<0.001
Republic of Korea	40139.973(55394.843 to 29250.458)	13526.725(19555.359 to 9369.99)	245.581(337.672 to 179.396)	158.48(227.532 to 110.789)	-1.39_x000D_ (-1.519 to -1.262)	<0.001
Republic of Moldova	7396.98(9942.774 to 5602.32)	2103.15(2870.027 to 1524.007)	468.445(629.597 to 354.835)	294.767(401.206 to 214.415)	-1.438_x000D_ (-1.73 to -1.145)	<0.001
Romania	50514.066(70185.621 to 36228.712)	20168.866(29001.569 to 13657.839)	661.904(917.286 to 476.137)	486.254(698.077 to 330.396)	-0.997_x000D_ (-1.04 to -0.954)	<0.001
Russian Federation	258905.993(358103.365 to 187883.911)	101597.8(138460.666 to 74219.884)	567.772(785.01 to 412.261)	294.064(399.878 to 215.344)	-2.133_x000D_ (-2.538 to -1.727)	<0.001
Rwanda	17041.606(26670.319 to 10803.244)	6050.571(7792.028 to 4663.855)	448.819(708.519 to 280.457)	93.961(121.029 to 72.411)	-4.527_x000D_ (-6.689 to -2.315)	<0.001
Saint Kitts and Nevis	41.933(57.728 to 30.573)	40.969(56.983 to 29.655)	226.729(311.789 to 165.491)	273.98(381.106 to 198.524)	0.643_x000D_ (0.377 to 0.91)	<0.001
Saint Lucia	125.895(173.828 to 91.69)	86.759(121.296 to 62.78)	188.219(259.758 to 137.141)	200.919(280.683 to 145.663)	0.061_x000D_ (-0.15 to 0.272)	0.57
Saint Vincent and the Grenadines	107.1(146.496 to 78.801)	70.484(97.302 to 51.415)	197.6(269.439 to 145.821)	202.168(278.761 to 147.747)	-0.215_x000D_ (-0.628 to 0.199)	0.307
Samoa	106.447(148.094 to 78.767)	69.239(92.448 to 52.285)	115.727(160.819 to 85.697)	69.352(92.612 to 52.363)	-0.778_x000D_ (-1.68 to 0.132)	0.091
San Marino	12.815(18.126 to 8.841)	12.375(17.858 to 8.5)	210.568(297.446 to 145.497)	194.479(279.292 to 134.102)	-0.249_x000D_ (-0.291 to -0.207)	<0.001
Sao Tome and Principe	110.272(142.181 to 84.659)	152.592(200.104 to 117.427)	154.151(198.811 to 118.241)	151.562(198.893 to 116.614)	-0.219_x000D_ (-0.351 to -0.086)	0.001
Saudi Arabia	26058.43(34559.807 to 19762.098)	25519.371(34405.949 to 19064.513)	321.931(427.262 to 243.807)	243.783(328.573 to 182.092)	-0.849_x000D_ (-1.608 to -0.083)	0.03
Senegal	5914.35(7589.598 to 4625.141)	7905.153(10238.501 to 6117.008)	130.101(167.066 to 101.516)	97.312(126.044 to 75.301)	-1.114_x000D_ (-1.424 to -0.803)	<0.001
Serbia	17194.793(24370.427 to 11917.684)	9449.811(13748.924 to 6276.168)	581.028(821.754 to 403.595)	482.665(702.558 to 321.607)	-1.13_x000D_ (-1.878 to -0.376)	0.005
Seychelles	35.106(47.408 to 25.854)	26.444(35.362 to 19.605)	111.108(150.116 to 81.827)	85.984(114.979 to 63.779)	-0.848_x000D_ (-1.147 to -0.549)	<0.001
Sierra Leone	3066.252(3883.701 to 2413.544)	4729.293(6029.763 to 3722.755)	129.779(165.064 to 101.699)	102.919(131.276 to 80.927)	-1.411_x000D_ (-6.19 to 3.611)	0.575
Singapore	1884.102(2654.621 to 1317.382)	1892.441(2746.672 to 1304.993)	198.358(279.305 to 139.138)	181.964(264.265 to 125.351)	-0.283_x000D_ (-0.35 to -0.216)	<0.001
Slovakia	11124.736(15884.453 to 7658.041)	5886.327(8534.201 to 3990.569)	619.541(883.906 to 427.289)	518.456(751.268 to 351.797)	-0.582_x000D_ (-0.651 to -0.514)	<0.001
Slovenia	4381.007(6299.623 to 2990.896)	2516.725(3633.72 to 1698.887)	775.385(1112.151 to 531.666)	613.907(885.133 to 415.36)	-0.764_x000D_ (-0.951 to -0.576)	<0.001
Solomon Islands	314.326(407.678 to 240.413)	555.409(729.469 to 422.205)	82.2(106.697 to 62.84)	84.99(111.707 to 64.56)	0.261_x000D_ (-0.316 to 0.841)	0.363
Somalia	18144.31(28951.182 to 11367.51)	25200.396(34479.387 to 18456.947)	421.58(680.949 to 259.617)	205.392(283.043 to 149.206)	-3.019_x000D_ (-8.7 to 3.016)	0.32
South Africa	26338.5(33643.112 to 20476.806)	19003.155(24337.938 to 14754.134)	149.241(190.715 to 115.994)	95.367(122.094 to 74.094)	-1.465_x000D_ (-1.754 to -1.174)	<0.001
South Sudan	4205.11(5483.029 to 3205.276)	10193.998(13715.241 to 7645.171)	126.094(164.512 to 95.962)	187.129(252.166 to 140.125)	1.393_x000D_ (-5.51 to 8.801)	0.701
Spain	22831.202(31345.8 to 16290.702)	15317.167(22378.705 to 10383.242)	196.532(269.115 to 141.059)	172.337(250.272 to 117.356)	-0.421_x000D_ (-0.565 to -0.277)	<0.001
Sri Lanka	53236.536(81882.029 to 33261.661)	7528.359(9906.845 to 5619.551)	711.67(1094.001 to 445.277)	105.406(138.702 to 78.766)	-5.88_x000D_ (-15.179 to 4.439)	0.254
Sudan	44485.622(66672.382 to 29744.952)	32379.903(41420.389 to 25480.219)	421.507(636.563 to 278.843)	151.234(193.365 to 119.065)	-3.247_x000D_ (-5.795 to -0.63)	0.015
Suriname	303.974(411.401 to 225.16)	349.11(477.432 to 255.466)	176.902(239.233 to 131.121)	180.958(247.154 to 132.568)	0.089_x000D_ (0.003 to 0.176)	0.044
Sweden	4892.349(6956.087 to 3426.319)	4381.9(6319.059 to 3013.756)	231.416(329.587 to 161.761)	181.152(260.734 to 124.902)	-0.795_x000D_ (-0.881 to -0.708)	<0.001
Switzerland	5149.477(7127.723 to 3617.244)	3973.472(5759.884 to 2718.893)	318.566(441.654 to 223.388)	224.502(324.949 to 153.788)	-1.122_x000D_ (-1.325 to -0.918)	<0.001
Syrian Arab Republic	11832.783(15295.512 to 9132.45)	14586.194(20446.576 to 10289.023)	162.925(210.687 to 125.668)	244.815(339.669 to 174.934)	1.482_x000D_ (-1.514 to 4.568)	0.336
Taiwan (Province of China)	6205.118(8209.069 to 4825.244)	2148.594(2852.001 to 1649.156)	85.331(112.263 to 66.617)	53.066(70.275 to 40.882)	-1.823_x000D_ (-2.263 to -1.382)	<0.001
Tajikistan	8155.738(11048.991 to 6002.77)	9468.125(13018.843 to 6825.994)	289.992(394.641 to 212.282)	217.439(299.137 to 156.482)	-2.561_x000D_ (-3.805 to -1.3)	<0.001
Thailand	32318.63(41904.292 to 24897.733)	14670.483(19052.604 to 11251.416)	138.242(179.586 to 106.503)	100.934(131.296 to 77.286)	-0.831_x000D_ (-1.216 to -0.445)	<0.001
Timor-Leste	2162.287(3393.852 to 1309.708)	723.68(975.767 to 544.037)	597.914(942.342 to 358.271)	104.862(141.592 to 78.757)	-7.131_x000D_ (-10.874 to -3.232)	<0.001
Togo	2657.533(3422.859 to 2069.499)	4006.571(5136.096 to 3126.507)	120.463(155.082 to 93.742)	95.848(122.829 to 74.817)	-0.894_x000D_ (-1.232 to -0.554)	<0.001
Tokelau	0.617(0.818 to 0.464)	0.356(0.486 to 0.263)	82.109(108.55 to 61.855)	68.124(92.367 to 50.655)	-0.595_x000D_ (-0.713 to -0.477)	<0.001
Tonga	44.159(57.635 to 33.282)	30.47(41.19 to 22.961)	82.68(107.95 to 62.27)	61.876(83.763 to 46.581)	-0.621_x000D_ (-1.065 to -0.175)	0.008
Trinidad and Tobago	995.718(1345.792 to 743.926)	815.85(1113.616 to 590.532)	191.319(258.178 to 143.064)	217.865(296.608 to 158.089)	0.383_x000D_ (-0.723 to 1.501)	0.499
Tunisia	9814.086(13113.036 to 7347.817)	6231.212(8204.947 to 4701.779)	245.969(328.544 to 184.177)	172.211(226.546 to 130.1)	-1.098_x000D_ (-1.258 to -0.939)	<0.001
Turkey	52871.346(67845.408 to 40817.203)	34853.016(46752.674 to 25959.544)	197.656(253.52 to 152.72)	137.861(184.453 to 102.965)	-0.826_x000D_ (-1.999 to 0.362)	0.172
Turkmenistan	6018.873(8151.911 to 4457.48)	5216.504(7212.918 to 3795.235)	322.254(437.353 to 237.784)	266.885(369.072 to 194.139)	-0.775_x000D_ (-1.474 to -0.07)	0.031
Tuvalu	3.642(4.62 to 2.847)	3.278(4.301 to 2.502)	86.964(110.733 to 67.727)	65.929(86.566 to 50.298)	-0.916_x000D_ (-1.073 to -0.76)	<0.001
Uganda	15995.899(21192.246 to 12133.814)	25565.36(32972.922 to 20035.472)	158.606(211.123 to 119.456)	102.555(132.189 to 80.408)	-1.556_x000D_ (-4.789 to 1.787)	0.357
Ukraine	65900.525(89368.967 to 48069.646)	29776.848(40143.148 to 21991.793)	431.561(584.95 to 315.107)	331.679(446.488 to 245.514)	-0.787_x000D_ (-1.084 to -0.489)	<0.001
United Arab Emirates	1369.801(1793.638 to 1035.349)	2438.478(3235.352 to 1786.48)	199.974(261.869 to 150.853)	144.77(191.723 to 106.2)	-1.155_x000D_ (-1.286 to -1.024)	<0.001
United Kingdom	30065.794(42037.483 to 21396.36)	24793.069(35603.233 to 17208.384)	201.084(281.243 to 142.901)	157.528(225.591 to 109.73)	-0.791_x000D_ (-0.894 to -0.688)	<0.001
United Republic of Tanzania	19317.571(24937.834 to 14948.502)	32841.494(42458.398 to 25388.161)	127.409(164.511 to 98.293)	106.195(137.263 to 82.071)	-0.538_x000D_ (-0.669 to -0.407)	<0.001
United States of America	140292.004(197498.917 to 98245.034)	35.855(50.961 to 25.087)	187.733(264.429 to 131.274)	98.533(136.324 to 71.324)	-2.155_x000D_ (-2.432 to -1.877)	<0.001
United States Virgin Islands	90.319(123.691 to 65.391)	82356.981(113879.073 to 59607.325)	215.504(295.279 to 155.987)	195.036(277.254 to 136.648)	-0.502_x000D_ (-0.786 to -0.217)	0.001
Uruguay	4608.79(6919.635 to 3042.123)	2915.667(4259.349 to 1945.796)	418.384(627.755 to 276.603)	307.335(448.683 to 205.074)	-0.996_x000D_ (-1.056 to -0.935)	<0.001
Uzbekistan	31411.947(42239.291 to 23280.451)	28573.787(38967.925 to 20734.017)	298.932(403.243 to 220.829)	232.009(316.591 to 168.108)	-0.816_x000D_ (-1.014 to -0.618)	<0.001
Vanuatu	62.507(81.775 to 47.78)	94.995(123.232 to 73.062)	76.318(99.925 to 58.269)	65.05(84.386 to 50.019)	-0.584_x000D_ (-1.136 to -0.028)	0.04
Venezuela (Bolivarian Republic of)	37152.699(50329.221 to 27317.993)	30873.513(42227.375 to 22425)	409.861(555.28 to 301.368)	351.082(479.99 to 254.935)	-0.633_x000D_ (-1.056 to -0.208)	0.005
Viet Nam	43022.96(57662.107 to 32519.677)	34692.876(45646.769 to 26115.879)	128.831(172.669 to 97.336)	109.976(144.487 to 82.926)	-0.475_x000D_ (-0.635 to -0.315)	<0.001
Yemen	14466.235(18677.71 to 11142.012)	109739.001(178429.967 to 64847.031)	170.29(219.863 to 130.886)	642.243(1044.312 to 378.761)	4.11_x000D_ (-0.1 to 8.497)	0.056
Zambia	5873.843(7466.005 to 4622.896)	9992.6(12958.069 to 7658.018)	123.322(156.83 to 96.902)	95.772(124.1 to 73.442)	-0.684_x000D_ (-0.912 to -0.456)	<0.001
Zimbabwe	5959.834(7700.086 to 4554.724)	7096.235(9056.661 to 5558.276)	99.199(128.046 to 75.87)	89.255(113.83 to 69.943)	-0.245_x000D_ (-0.455 to -0.035)	0.024
