# Supplementary material for: Global burden of amputation among children and adolescents from 1990 to 2021: systematic analysis of the Global Burden of Disease study 2021
Source: Front Public Health. 2025 Jun 27;13:1589309. doi: 10.3389/fpubh.2025.1589309 (PMC12277607; doi:10.3389/fpubh.2025.1589309)
Supplement: SUPPLEMENTARY TABLE S2 — The prevalence of amputation among children and adolescents in 1990 and 2021 and the annual percentage change by region. [file Table_2.xlsx]

## Sheet: Incidence
location	Prevalence
	Num_1990 (95% UI)	Num_2021 (95% UI)	ASR_1990 per 100,000 (95% UI)	ASR_2021 per 100,000 (95% UI)	AAPC (95% CI)	P value
Global	47965016.696(56606324.336 to 41135782.25)	39109675.578(46370499.365 to 33654788.945)	2119.564(2502.456 to 1817.503)	1437.846(1704.587 to 1237.27)	-1.266_x000D_ (-1.363 to -1.17)	<0.001
Sex
Male	30656527.309(36016772.134 to 26243736.595)	24711086.707(29039026.03 to 21238449.472)	2650.981(3115.402 to 2269.002)	1763.642(2072.558 to 1515.779)	-1.324_x000D_ (-1.398 to -1.249)	<0.001
Female	17308489.387(20904771.285 to 14787998.534)	14398588.871(17475855.781 to 12333991.087)	1565.737(1891.621 to 1337.384)	1092.518(1325.541 to 935.867)	-1.16_x000D_ (-1.257 to -1.062)	<0.001
SDI
High SDI	6447086.267(7744443.91 to 5382132.178)	4263388.537(5130263.389 to 3560105.808)	2422.114(2909.649 to 2020.56)	1711.353(2060.371 to 1427.954)	-1.124_x000D_ (-1.22 to -1.029)	<0.001
High-middle SDI	10190302.418(12001410.218 to 8712927.361)	5663078.93(6838013.598 to 4789060.491)	2615.637(3082.555 to 2234.888)	1781.688(2149.634 to 1507.117)	-1.234_x000D_ (-1.307 to -1.161)	<0.001
Middle SDI	15372666.613(18266512.977 to 13247858.784)	11213133.828(13491805.038 to 9576526.295)	1962.08(2332.73 to 1690.444)	1423.701(1712.414 to 1216.011)	-1.03_x000D_ (-1.108 to -0.952)	<0.001
Low-middle SDI	10452329.172(12451888.444 to 8976484.051)	9503046.261(11259937.663 to 8241544.238)	1844.959(2197.607 to 1584.462)	1198.642(1420.202 to 1039.275)	-1.375_x000D_ (-1.509 to -1.241)	<0.001
Low SDI	5435729.362(7084946.084 to 4365025.372)	8419702.415(10111682.183 to 7106579.843)	2127.165(2782.19 to 1704.457)	1471.389(1767.148 to 1241.814)	-1.218_x000D_ (-1.367 to -1.069)	<0.001
GBD regions
Andean Latin America	503723.733(611508.575 to 425991.228)	419800.584(499970.434 to 356175.523)	2690.083(3265.881 to 2275.068)	1733.129(2064.819 to 1469.941)	-1.412_x000D_ (-1.524 to -1.299)	<0.001
Australasia	362246.59(453441.119 to 287249.78)	374315.689(468438.172 to 295944.186)	5394.727(6762.793 to 4265.66)	4741.802(5935.112 to 3746.814)	-0.417_x000D_ (-0.441 to -0.393)	<0.001
Caribbean	350385.96(409927.079 to 301152.615)	431933.277(512140.775 to 365981.065)	2276.746(2664.277 to 1955.097)	2713.151(3217.211 to 2297.913)	0.571_x000D_ (0.264 to 0.88)	<0.001
Central Asia	1044374.796(1239517.6 to 877772.934)	805945.985(962920.797 to 675151.181)	3457.141(4103.057 to 2905.718)	2442.034(2917.077 to 2047.343)	-1.059_x000D_ (-1.292 to -0.825)	<0.001
Central Europe	2577494.699(3134611.119 to 2129303.833)	1158353.187(1422444.426 to 947684.289)	6148.227(7479.485 to 5076.69)	4611.373(5663.075 to 3770.303)	-0.933_x000D_ (-1.001 to -0.866)	<0.001
Central Latin America	3746184.038(4477699.219 to 3135787.609)	2553244.763(3061140.623 to 2107977.004)	4566.485(5458.532 to 3822.102)	2813.322(3376.686 to 2320.285)	-1.512_x000D_ (-1.707 to -1.317)	<0.001
Central Sub-Saharan Africa	514267.132(622459.511 to 429312.373)	821515.452(965601.232 to 708284.135)	1825.496(2213.634 to 1521.151)	1155.945(1358.04 to 996.942)	-1.415_x000D_ (-1.77 to -1.06)	<0.001
East Asia	6872636.055(8538291.348 to 5921237.631)	3472516.574(4445626.995 to 2882441.372)	1417.845(1763.969 to 1220.115)	980.905(1252.696 to 815.226)	-1.169_x000D_ (-1.447 to -0.89)	<0.001
Eastern Europe	3354754.146(4050845.305 to 2813812.47)	1349800.504(1627837.601 to 1132304.48)	4868.079(5875.727 to 4082.792)	2778.666(3348.734 to 2332.413)	-1.803_x000D_ (-1.842 to -1.763)	<0.001
Eastern Sub-Saharan Africa	2375252.863(3218036.839 to 1867323.322)	2761843.352(3209477.595 to 2392979.698)	2340.129(3179.823 to 1836.05)	1230.552(1429.724 to 1066.288)	-2.082_x000D_ (-2.51 to -1.651)	<0.001
High-income Asia Pacific	1289599.048(1540516.316 to 1089044.803)	570110.161(688416.278 to 475555.891)	2264.269(2706.493 to 1909.91)	1681.695(2030.779 to 1401.67)	-0.951_x000D_ (-1.008 to -0.893)	<0.001
High-income North America	1510884.279(1828772.531 to 1251423.535)	960918.618(1142156.112 to 817931.016)	1796.021(2173.508 to 1486.932)	988.398(1174.65 to 840.747)	-2.001_x000D_ (-2.26 to -1.742)	<0.001
North Africa and Middle East	4935548.877(6195430.104 to 4060932.1)	5494752.191(7042357.675 to 4371131.471)	2896.094(3636.979 to 2382.989)	2297.714(2943.512 to 1828.519)	-0.708_x000D_ (-0.862 to -0.553)	<0.001
Oceania	29407.916(35497.873 to 25360.092)	56263.501(69617.985 to 47679.56)	907.748(1094.368 to 783.679)	920.749(1138.824 to 780.789)	-0.013_x000D_ (-0.446 to 0.421)	0.952
South Asia	7957951.764(9743899.82 to 6830137.777)	7514113.311(9183022.629 to 6444742.88)	1523.909(1864.064 to 1308.508)	1026.815(1255.16 to 880.58)	-1.256_x000D_ (-1.316 to -1.196)	<0.001
Southeast Asia	3734917.322(4820266.089 to 3069178.648)	2850704.737(3347132.062 to 2471522.794)	1689.71(2180.586 to 1388.79)	1186.378(1393.176 to 1028.12)	-1.118_x000D_ (-1.322 to -0.913)	<0.001
Southern Latin America	640984.852(789405.991 to 519927.879)	636621.3(782560.905 to 513803.476)	3267.148(4023.722 to 2649.884)	3022.713(3714.537 to 2438.206)	-0.26_x000D_ (-0.311 to -0.208)	<0.001
Southern Sub-Saharan Africa	423570.848(552192.537 to 356111.084)	318475.757(364563.225 to 280736.6)	1623.472(2116.077 to 1365.011)	1000.45(1145.255 to 881.808)	-1.529_x000D_ (-1.582 to -1.476)	<0.001
Tropical Latin America	1774369.791(2232320.673 to 1463199.69)	1331367.817(1693940.368 to 1084714.2)	2502.922(3144.575 to 2065.465)	1923.267(2450.105 to 1564.729)	-0.843_x000D_ (-0.976 to -0.71)	<0.001
Western Europe	2467994.364(3047289.964 to 2036568.299)	1963037.255(2569300.616 to 1588542.457)	2309.381(2858.537 to 1903.624)	2003.389(2622.525 to 1620.039)	-0.454_x000D_ (-0.507 to -0.401)	<0.001
Western Sub-Saharan Africa	1498467.619(1730786.306 to 1296098.106)	3264041.563(3811394.93 to 2821542.976)	1512.87(1745.065 to 1309.576)	1267.259(1479.129 to 1095.843)	-0.562_x000D_ (-0.66 to -0.464)	<0.001
Country
Afghanistan	621858.759(1402202.931 to 224685.171)	911413.849(1398312.279 to 596043.954)	11490.491(25952.635 to 4137.378)	5459.414(8379.01 to 3567.149)	-2.37_x000D_ (-2.811 to -1.927)	<0.001
Albania	105507.951(130250.617 to 84939.814)	37532.942(46253.22 to 30636.374)	7329.116(9048.443 to 5897.779)	5503.968(6783.031 to 4485.335)	-0.943_x000D_ (-1.068 to -0.817)	<0.001
Algeria	285253.014(329390.711 to 246752.169)	218182.742(257329.01 to 188106.405)	2166.075(2500.581 to 1874.846)	1401.157(1651.472 to 1208.701)	-1.39_x000D_ (-1.539 to -1.24)	<0.001
American Samoa	212.241(250.308 to 183.658)	237.143(306.645 to 190.158)	942.377(1112.089 to 815.389)	1099.404(1416.209 to 884.26)	0.445_x000D_ (0.043 to 0.85)	0.03
Andorra	339.793(444.898 to 272.706)	334.474(447.915 to 267.784)	2230.322(2923.105 to 1785.717)	2003.44(2682.383 to 1601.769)	-0.342_x000D_ (-0.377 to -0.308)	<0.001
Angola	193942.537(280016.882 to 135856.545)	176162.284(205712.596 to 152187.588)	3774.994(5474.432 to 2629.034)	1006.609(1173.883 to 870.448)	-4.031_x000D_ (-5.305 to -2.739)	<0.001
Antigua and Barbuda	601.297(712.545 to 508.013)	706.661(860.531 to 582.412)	2443.186(2895.305 to 2063.899)	2741.882(3342.224 to 2256.912)	0.362_x000D_ (0.22 to 0.504)	<0.001
Argentina	450500.431(556909.24 to 363821.897)	425412.369(523924.975 to 343638.566)	3435.489(4247.253 to 2775.214)	2869.831(3532.279 to 2317.028)	-0.589_x000D_ (-0.663 to -0.514)	<0.001
Armenia	81010.994(100999.744 to 66001.837)	29173.703(37014.065 to 23467.873)	6235.472(7759.257 to 5090.299)	3741.517(4745.086 to 3010.778)	-1.532_x000D_ (-1.683 to -1.382)	<0.001
Australia	295253.659(369813.07 to 233649.87)	298882.021(375787.064 to 235954.154)	5337.756(6697.138 to 4212.673)	4584.05(5763.401 to 3617.227)	-0.487_x000D_ (-0.515 to -0.459)	<0.001
Austria	56432.624(69912.523 to 46166.918)	41547.353(53163.431 to 33989.845)	2795.997(3471.56 to 2280.672)	2244.135(2875.464 to 1833.924)	-0.696_x000D_ (-0.752 to -0.639)	<0.001
Azerbaijan	91079.64(108238.566 to 76337.66)	88452.979(106025.168 to 73557.777)	2960.082(3517.898 to 2480.523)	2823.523(3383.062 to 2348.81)	-0.047_x000D_ (-0.414 to 0.321)	0.8
Bahamas	2189.056(2597.004 to 1854.18)	2816.45(3416.246 to 2335.348)	1927.698(2286.578 to 1631.997)	2172.69(2666.547 to 1782.544)	0.49_x000D_ (0.331 to 0.649)	<0.001
Bahrain	3167.827(3718.381 to 2742.945)	6145.934(7347.438 to 5252.169)	1705.974(1999.734 to 1479.207)	1413.049(1690.154 to 1206.666)	-0.624_x000D_ (-0.752 to -0.495)	<0.001
Bangladesh	663785.324(812068.009 to 558356.437)	615098.655(748101.818 to 521889.087)	1161.413(1413.95 to 980.93)	950.871(1155.966 to 806.803)	-0.631_x000D_ (-0.853 to -0.408)	<0.001
Barbados	1904.718(2281.882 to 1610.369)	1522.466(1818.595 to 1280.058)	2080.875(2493.225 to 1757.654)	2027.732(2424.354 to 1701.28)	-0.091_x000D_ (-0.177 to -0.005)	0.039
Belarus	132143.615(158014.552 to 110555.799)	65230.834(79409.747 to 54171.582)	4124.928(4931.515 to 3450.983)	3140.296(3819.06 to 2610.858)	-0.881_x000D_ (-0.942 to -0.819)	<0.001
Belgium	65203.462(84205.04 to 52707.238)	58292.012(77210.154 to 46612.39)	2462.136(3184.92 to 1986.607)	2158.746(2858.233 to 1725.441)	-0.403_x000D_ (-0.602 to -0.203)	<0.001
Belize	2273.713(2698.701 to 1917.637)	3695.445(4393.791 to 3138.261)	2303.765(2732.405 to 1944.097)	1983.251(2359.806 to 1682.187)	-0.497_x000D_ (-0.658 to -0.336)	<0.001
Benin	39767.448(45658.19 to 34267.611)	90709.104(105761.215 to 78446.31)	1551.869(1778.237 to 1339.228)	1281.517(1493.396 to 1109.162)	-0.612_x000D_ (-0.631 to -0.593)	<0.001
Bermuda	350.063(421.285 to 294.691)	280.821(335.828 to 234.848)	2143.144(2579.388 to 1802.176)	2231.891(2671.58 to 1864.244)	0.124_x000D_ (0.066 to 0.182)	<0.001
Bhutan	4874.305(5692.169 to 4171.692)	3855.737(4573.187 to 3277.486)	1431.601(1672.541 to 1224.725)	1418.98(1684.686 to 1203.847)	-0.039_x000D_ (-0.291 to 0.214)	0.764
Bolivia (Plurinational State of)	70475.749(81400.312 to 60770.205)	75732.35(89812.915 to 64356.66)	2212.856(2554.703 to 1909.651)	1636.531(1941.373 to 1390.177)	-0.971_x000D_ (-1.011 to -0.932)	<0.001
Bosnia and Herzegovina	116426.688(142898.025 to 94487.368)	35083.191(43215.788 to 28693.036)	7351.058(9024.405 to 5960.22)	4853.374(5975.839 to 3963.437)	-1.299_x000D_ (-1.788 to -0.808)	<0.001
Botswana	8546.431(9871.164 to 7402.645)	11037.532(12646.264 to 9641.841)	1192.28(1376.441 to 1033.53)	1172.427(1343.713 to 1023.65)	-0.058_x000D_ (-0.084 to -0.033)	<0.001
Brazil	1731584.473(2177924.151 to 1428227.878)	1284322.544(1634895.851 to 1045893.987)	2511.544(3154.561 to 2073.025)	1934.26(2465.38 to 1573.015)	-0.834_x000D_ (-0.975 to -0.693)	<0.001
Brunei Darussalam	2150.947(2602.607 to 1807.937)	2520.624(3022.278 to 2116.906)	1941.575(2349.566 to 1631.797)	1830.324(2194.386 to 1536.301)	-0.194_x000D_ (-0.235 to -0.153)	<0.001
Bulgaria	168496.594(203024.542 to 141310.801)	71446.696(87907.684 to 58908.332)	6528.478(7869.596 to 5469.897)	5190.42(6385.331 to 4280.572)	-0.752_x000D_ (-0.782 to -0.722)	<0.001
Burkina Faso	75758.923(87883.205 to 65142.415)	174207.702(202047.23 to 149989.845)	1464.682(1696.294 to 1261.177)	1454.368(1687.061 to 1251.701)	0.01_x000D_ (-0.08 to 0.1)	0.824
Burundi	39947.772(46142.889 to 34380.854)	92578.207(110791.372 to 78281.959)	1415.407(1631.474 to 1219.499)	1345.72(1612.205 to 1136.651)	-0.18_x000D_ (-0.823 to 0.466)	0.583
Cabo Verde	2925.708(3357.165 to 2541.291)	2480.655(2882.882 to 2140.291)	1584.194(1816.18 to 1377.192)	1210.53(1408.143 to 1043.627)	-0.879_x000D_ (-0.942 to -0.815)	<0.001
Cambodia	190056.51(407746.23 to 95063.753)	66454.597(82161.127 to 55951.231)	3744.713(8093.699 to 1857.842)	989.089(1223.051 to 832.759)	-4.176_x000D_ (-4.292 to -4.059)	<0.001
Cameroon	74093.382(87205.472 to 63165.956)	213677.344(253661.651 to 181653.882)	1357.442(1591.276 to 1159.628)	1306.458(1549.89 to 1110.995)	-0.133_x000D_ (-0.294 to 0.029)	0.107
Canada	103457.957(123839.355 to 87049.441)	87586.058(104919.732 to 73413.56)	1288.871(1542.304 to 1083.91)	998.754(1196.385 to 836.844)	-0.818_x000D_ (-0.838 to -0.798)	<0.001
Central African Republic	18420.301(21068.034 to 15957.377)	56676.972(74744.526 to 44008.887)	1344.306(1535.881 to 1165.441)	2014.958(2660.408 to 1563.017)	1.339_x000D_ (0.809 to 1.872)	<0.001
Chad	77484.695(103064.169 to 59776.058)	143036.16(165155.27 to 123709.087)	2506.736(3354.79 to 1923.496)	1441.071(1662.1 to 1246.916)	-1.792_x000D_ (-2.182 to -1.401)	<0.001
Chile	150618.553(185131.444 to 123554.847)	183588.306(226430.671 to 147729.761)	2799.574(3438.415 to 2294.481)	3497.247(4315.013 to 2812.097)	0.714_x000D_ (0.645 to 0.783)	<0.001
China	6733439.187(8369718.056 to 5799715.525)	3406072.851(4369503.604 to 2822460.486)	1435.17(1786.58 to 1234.661)	994.554(1272.632 to 825.211)	-1.164_x000D_ (-1.465 to -0.863)	<0.001
Colombia	691697.268(827134.411 to 580683.414)	462476.849(556886.069 to 381569.961)	4620.54(5527.702 to 3877.564)	2953.973(3566.457 to 2431.665)	-1.443_x000D_ (-1.546 to -1.34)	<0.001
Comoros	3589.57(4101.264 to 3131.918)	4042.54(4725.496 to 3489.753)	1434.477(1637.735 to 1252.536)	1260.705(1474.022 to 1088.178)	-0.343_x000D_ (-0.655 to -0.03)	0.032
Congo	15655.437(18096.887 to 13513.777)	23665.401(27526.98 to 20448.439)	1221.011(1410.818 to 1054.222)	936.967(1089.531 to 809.743)	-0.849_x000D_ (-1.854 to 0.167)	0.101
Cook Islands	93.293(115.895 to 77.823)	46.179(57.46 to 38.814)	1068.1(1329.472 to 889.198)	809.756(1007.352 to 680.298)	-0.926_x000D_ (-1.553 to -0.296)	0.004
Costa Rica	46717.319(56592.723 to 38563.106)	44249.732(53703.666 to 36320.038)	3389.73(4103.138 to 2800.64)	3017.169(3665.6 to 2473.72)	-0.377_x000D_ (-0.42 to -0.333)	<0.001
Coted'Ivoire	87582.009(101598.534 to 75292.941)	172056.074(201541.379 to 148526.063)	1388.835(1609.003 to 1195.068)	1260.29(1475.279 to 1088.814)	-0.304_x000D_ (-0.437 to -0.17)	<0.001
Croatia	83508.002(100636.41 to 69419.384)	38167.669(46295.596 to 31489.958)	5843.565(7041.216 to 4854.66)	4364.024(5293.636 to 3599.216)	-0.965_x000D_ (-1.105 to -0.825)	<0.001
Cuba	94926.204(112045.087 to 81118.498)	67479.181(80024.121 to 56339.356)	2324.764(2748.586 to 1977.973)	2612.575(3100.69 to 2178.947)	0.374_x000D_ (0.319 to 0.43)	<0.001
Cyprus	5960.467(7482.246 to 4897.966)	5894.349(7755.768 to 4764.734)	2231.394(2800.056 to 1833.868)	2033.023(2675.453 to 1642.907)	-0.296_x000D_ (-0.339 to -0.254)	<0.001
Czechia	254859.104(310545.523 to 210733.389)	124526.545(151869.57 to 102057.22)	7478.242(9116.375 to 6175.271)	5460.27(6660.685 to 4475.219)	-0.966_x000D_ (-1.156 to -0.775)	<0.001
Democratic People's Republic of Korea	66915.419(79347.696 to 58765.433)	39791.346(45978.596 to 35463.762)	868.393(1031.962 to 761.725)	557.39(643.373 to 496.294)	-1.409_x000D_ (-1.554 to -1.264)	<0.001
Democratic Republic of the Congo	276723.357(319206.35 to 237607.012)	548827.62(649072.27 to 469733.14)	1395.461(1607.026 to 1199.192)	1176.983(1391.517 to 1007.581)	-0.528_x000D_ (-0.792 to -0.264)	<0.001
Denmark	29889.957(37791.376 to 24441.967)	28894.317(38337.215 to 23136.261)	2150.09(2729.39 to 1753.447)	2085.273(2768.941 to 1667.206)	-0.094_x000D_ (-0.144 to -0.045)	<0.001
Djibouti	3200.71(3673.689 to 2786.363)	6410.628(7418.511 to 5545.807)	1442.642(1656.304 to 1255.425)	1223.584(1415.769 to 1058.708)	-0.575_x000D_ (-0.889 to -0.259)	<0.001
Dominica	609.985(720.625 to 518.76)	477.19(580.946 to 396.507)	1808.861(2137.919 to 1536.862)	2173.685(2673.616 to 1791.639)	0.602_x000D_ (0.51 to 0.694)	<0.001
Dominican Republic	64835.259(75985.054 to 56041.947)	73570.228(87049.938 to 62368.334)	1854.868(2174.452 to 1602.166)	1837.233(2173.93 to 1556.359)	-0.046_x000D_ (-0.131 to 0.039)	0.289
Ecuador	119143.954(144453.953 to 100680.679)	122731.013(146716.926 to 104497.614)	2409.041(2920.352 to 2036.21)	1801.024(2152.872 to 1533.268)	-0.936_x000D_ (-1.08 to -0.792)	<0.001
Egypt	580389.594(674734.956 to 502422.5)	599972.357(699712.441 to 519866.707)	2171.161(2524.735 to 1879.764)	1327.703(1547.889 to 1151.18)	-1.573_x000D_ (-1.622 to -1.525)	<0.001
El Salvador	224270.823(333580.804 to 156148.314)	67612.391(81321.655 to 55833.933)	8228.994(12241.14 to 5728.84)	2764.567(3325.874 to 2282.497)	-3.527_x000D_ (-3.714 to -3.34)	<0.001
Equatorial Guinea	3059.903(3517.283 to 2631.677)	7639.258(8981.461 to 6571.623)	1404.849(1612.388 to 1209.319)	953.806(1121.748 to 820.236)	-1.252_x000D_ (-1.31 to -1.194)	<0.001
Eritrea	210663.837(337665.317 to 122711.585)	37050.921(42646.943 to 32258.689)	11636.252(18643.895 to 6788.502)	1175.136(1352.317 to 1023.411)	-7.202_x000D_ (-7.956 to -6.442)	<0.001
Estonia	22762.946(27493.576 to 19017.724)	9169.741(11138.377 to 7603.225)	4828.915(5832.459 to 4031.915)	3153.529(3832.228 to 2615.598)	-1.371_x000D_ (-1.437 to -1.306)	<0.001
Eswatini	5804.619(6585.046 to 5088.705)	6019.666(6910.493 to 5255.245)	1287.899(1459.726 to 1130.488)	1110.627(1275.192 to 969.396)	-0.488_x000D_ (-0.54 to -0.436)	<0.001
Ethiopia	675890.706(855898.717 to 551060.867)	709064.218(827203.226 to 609769.957)	2534.198(3213.342 to 2064.357)	1244.272(1451.931 to 1069.796)	-2.37_x000D_ (-3.115 to -1.619)	<0.001
Fiji	3205.638(3829.989 to 2757.909)	2820.274(3424.77 to 2413.1)	895.36(1069.389 to 770.848)	797.394(968.034 to 682.435)	-0.339_x000D_ (-0.473 to -0.205)	<0.001
Finland	38670.182(50884.551 to 31144.914)	33948.693(45937.311 to 27022.777)	2938.336(3863.519 to 2366.706)	2711.705(3665.493 to 2157.631)	-0.264_x000D_ (-0.357 to -0.172)	<0.001
France	405175.068(504656.599 to 331330.498)	361519.968(470369.252 to 292402.923)	2340.44(2923.159 to 1911.495)	2123.723(2763.434 to 1716.355)	-0.306_x000D_ (-0.359 to -0.253)	<0.001
Gabon	6465.598(7493.866 to 5580.975)	8543.917(9987.235 to 7317.956)	1337.81(1549.423 to 1155.428)	1019.206(1191.161 to 873.045)	-0.873_x000D_ (-0.904 to -0.841)	<0.001
Gambia	8177.214(9643.403 to 6929.778)	14173.693(16575.969 to 12210.356)	1602.656(1892.726 to 1357.727)	1135.152(1327.378 to 978.012)	-1.119_x000D_ (-1.216 to -1.023)	<0.001
Georgia	69200.24(83632.841 to 58137.214)	28749.243(34884.473 to 23873.968)	3755.792(4541.707 to 3154.032)	3149.902(3817.645 to 2618.525)	-0.512_x000D_ (-0.837 to -0.186)	0.002
Germany	390748.837(494899.904 to 322075.663)	342381.785(448697.719 to 277140.735)	2171.532(2754.699 to 1787.833)	2068.293(2712.795 to 1672.597)	-0.166_x000D_ (-0.232 to -0.1)	<0.001
Ghana	93071.685(108499.629 to 79682.749)	175067.831(206333.758 to 149866.39)	1211.184(1410.078 to 1037.919)	1098.356(1294.062 to 940.569)	-0.31_x000D_ (-0.398 to -0.223)	<0.001
Greece	71777.729(90291.839 to 59621.135)	40031.521(51955.655 to 32494.87)	2293.051(2882.994 to 1903.693)	1917.83(2490.718 to 1555.112)	-0.567_x000D_ (-0.638 to -0.496)	<0.001
Greenland	280.466(333.463 to 236.814)	160.201(191.49 to 135.751)	1660.711(1975.272 to 1401.964)	1019.515(1218.642 to 863.708)	-1.573_x000D_ (-1.694 to -1.452)	<0.001
Grenada	1072.125(1373.438 to 859.101)	700.167(838.106 to 585.48)	2628.102(3368.218 to 2105.036)	2106.701(2525.504 to 1760.287)	-0.744_x000D_ (-0.862 to -0.627)	<0.001
Guam	507.23(604.33 to 435.996)	382.897(466.555 to 329.163)	952.804(1136.442 to 818.378)	762.384(928.482 to 654.9)	-0.718_x000D_ (-0.779 to -0.656)	<0.001
Guatemala	235449.823(316405.669 to 182945.727)	219147.475(261777.877 to 182752.114)	5309.908(7203.324 to 4099.964)	3129.396(3740.747 to 2606.973)	-1.703_x000D_ (-1.821 to -1.585)	<0.001
Guinea	49589.066(57067.954 to 42737.983)	98009.964(113135.046 to 84862.654)	1682.857(1931.387 to 1452.422)	1385.09(1597.906 to 1200.444)	-0.621_x000D_ (-0.785 to -0.456)	<0.001
Guinea-Bissau	8935.877(10245.091 to 7748.409)	12201.017(14125.483 to 10601.147)	1637.379(1875.503 to 1421.173)	1141.634(1321.135 to 992.574)	-1.157_x000D_ (-1.376 to -0.938)	<0.001
Guyana	7874.936(9078.761 to 6833.95)	5797.331(6800.394 to 4951.368)	2078.151(2397.283 to 1801.876)	2020.638(2371.204 to 1724.676)	-0.097_x000D_ (-0.167 to -0.027)	0.006
Haiti	79222.14(91766.952 to 68392.128)	205379.618(256527.775 to 166131.125)	2552.199(2956.924 to 2204.767)	3692.735(4612.773 to 2986.474)	1.092_x000D_ (0.625 to 1.561)	<0.001
Honduras	92688.204(110355.884 to 77274.622)	127521.002(151362.643 to 106988.647)	3642.595(4329.861 to 3041.999)	2820.135(3350.497 to 2363.786)	-0.822_x000D_ (-0.883 to -0.76)	<0.001
Hungary	184190.384(224783.414 to 151301.634)	99549.083(122089.12 to 81510.487)	5701.745(6958.926 to 4678.319)	4964.391(6087.876 to 4059.819)	-0.439_x000D_ (-0.484 to -0.394)	<0.001
Iceland	2125.289(2657.35 to 1752.181)	1962.744(2554.216 to 1588.206)	2414.853(3021.151 to 1989.953)	2106.799(2740.474 to 1703.68)	-0.445_x000D_ (-0.623 to -0.266)	<0.001
India	6554342.568(8159642.573 to 5577499.411)	5561379.836(6942527.013 to 4728637.359)	1647.479(2048.563 to 1402.522)	1020.799(1275.609 to 867.875)	-1.548_x000D_ (-1.659 to -1.437)	<0.001
Indonesia	1530659.033(1871067.636 to 1298630.845)	1063382.274(1241675.147 to 927643.725)	1724.726(2107.798 to 1463.823)	1120.421(1308.283 to 976.69)	-1.374_x000D_ (-1.527 to -1.221)	<0.001
Iran (Islamic Republic of)	956235.96(1119321.298 to 818881.715)	370539.493(437405.158 to 317235.707)	3169.706(3706.252 to 2717.641)	1411.596(1665.339 to 1209.236)	-2.588_x000D_ (-2.749 to -2.428)	<0.001
Iraq	421546.429(520657.13 to 343624.736)	635328.472(895011.578 to 465630.918)	4365.952(5388.247 to 3560.917)	3448.977(4854.067 to 2530.469)	-0.711_x000D_ (-1.416 to -0.001)	0.05
Ireland	37615.239(45981.571 to 30883.318)	31306.493(40838.514 to 25124.058)	2624.959(3210.204 to 2154.422)	2230.02(2905.876 to 1789.653)	-0.522_x000D_ (-0.572 to -0.471)	<0.001
Israel	52175.884(64401.345 to 43375.603)	69755.617(89637.227 to 56840.379)	2543.959(3140.105 to 2114.858)	2077.385(2668.729 to 1693.041)	-0.627_x000D_ (-0.886 to -0.366)	<0.001
Italy	404004.286(505027.522 to 329623.688)	240998.433(333818.333 to 188260.633)	2539.514(3188.858 to 2067.306)	2073.738(2873.239 to 1618.284)	-0.642_x000D_ (-0.714 to -0.57)	<0.001
Jamaica	29132.841(34531.371 to 24525.871)	20864.856(24775.35 to 17518.02)	2603.811(3086.5 to 2191.972)	2285.414(2716.643 to 1917.525)	-0.419_x000D_ (-0.474 to -0.364)	<0.001
Japan	815840.309(976798.211 to 687596.997)	384736.891(463440.624 to 321852.678)	2139.783(2561.728 to 1800.583)	1649.05(1985.69 to 1378.105)	-0.829_x000D_ (-0.889 to -0.769)	<0.001
Jordan	36157.822(42114.725 to 31145.084)	71464.814(85413.029 to 61240.448)	1754.941(2044.795 to 1511.45)	1332.058(1591.113 to 1141.057)	-0.875_x000D_ (-0.933 to -0.818)	<0.001
Kazakhstan	262781.946(313618.226 to 217354.334)	173994.531(210575.272 to 144671.403)	4019.857(4797.739 to 3324.832)	2733.267(3305.774 to 2275.13)	-1.248_x000D_ (-1.355 to -1.141)	<0.001
Kenya	172365.005(199130.857 to 148139.9)	276891.377(318609.439 to 240123.235)	1327.593(1531.359 to 1141.991)	1080.94(1244.786 to 936.902)	-0.681_x000D_ (-0.814 to -0.549)	<0.001
Kiribati	215.042(250.532 to 189.192)	279.229(331.408 to 243.879)	636.863(743.032 to 560.227)	526.228(624.622 to 459.83)	-0.673_x000D_ (-1.018 to -0.327)	<0.001
Kuwait	13690.387(16194.49 to 11679.935)	17254.169(20608.826 to 14710.669)	2114.184(2498.621 to 1803.913)	1528.844(1824.481 to 1303.954)	-1.157_x000D_ (-1.808 to -0.501)	0.001
Kyrgyzstan	65520.91(79685.819 to 54609.054)	58138.339(69779.693 to 48767.795)	3268.775(3975.045 to 2725.588)	2167.698(2600.565 to 1820.805)	-1.322_x000D_ (-1.396 to -1.248)	<0.001
Lao People's Democratic Republic	28122.056(32507.264 to 24401.453)	25377.933(30094.324 to 21947.636)	1341.12(1550.847 to 1163.523)	843.793(1000.756 to 729.389)	-1.491_x000D_ (-1.681 to -1.3)	<0.001
Latvia	36356.547(43953.136 to 30595.076)	12346.561(14854.191 to 10266.933)	4730.629(5716.165 to 3978.903)	3080.658(3705.865 to 2562.469)	-1.386_x000D_ (-1.432 to -1.339)	<0.001
Lebanon	90091.354(160313.671 to 52048.35)	24564.133(29300.398 to 20984.295)	6885.944(12272.194 to 3967.98)	1424.661(1698.732 to 1217.294)	-4.997_x000D_ (-5.491 to -4.5)	<0.001
Lesotho	9219.13(10555.92 to 8089.95)	9621.989(10979.017 to 8509.487)	1163.008(1329.921 to 1022.236)	1093.273(1247.707 to 966.196)	-0.196_x000D_ (-0.257 to -0.135)	<0.001
Liberia	26318.859(31374.059 to 22113.794)	28067.571(33148.749 to 24156.88)	2125.382(2532.964 to 1786.939)	1013.418(1196.401 to 872.385)	-2.371_x000D_ (-3.913 to -0.804)	0.003
Libya	51962.073(62118.461 to 43876.151)	80943.69(109267.32 to 61574.436)	2271.351(2714.635 to 1918.64)	3455.664(4644.581 to 2638.061)	1.478_x000D_ (0.366 to 2.603)	0.009
Lithuania	48236.351(57698.971 to 40440.702)	17192.43(20793.613 to 14252.969)	4194.846(5015.873 to 3512.984)	3091.466(3737.446 to 2562.649)	-0.962_x000D_ (-1.067 to -0.857)	<0.001
Luxembourg	2238.944(2784.926 to 1842.637)	2900.85(3795.122 to 2333.334)	2446.627(3049.204 to 2011.633)	2047.129(2680.874 to 1645.43)	-0.573_x000D_ (-0.664 to -0.483)	<0.001
Madagascar	89011.252(103204.819 to 76857.87)	157128.908(181395.829 to 136141.404)	1423.204(1649.619 to 1229.58)	1062.59(1226.203 to 920.952)	-0.938_x000D_ (-0.986 to -0.888)	<0.001
Malawi	72185.92(83358.115 to 62217.875)	110727.609(130271.719 to 95451.607)	1417.306(1635.679 to 1222.197)	1021.731(1202.359 to 880.492)	-1.058_x000D_ (-1.117 to -0.998)	<0.001
Malaysia	82874.25(97764.117 to 71217)	95381.706(113725.615 to 82257.826)	1019.182(1202.183 to 876.104)	873.072(1041.03 to 752.243)	-0.496_x000D_ (-0.552 to -0.441)	<0.001
Maldives	1655.434(1944.842 to 1406.483)	1500.325(1840.872 to 1255.346)	1428.999(1677.771 to 1214.757)	1116.276(1369.04 to 934.262)	-0.77_x000D_ (-1.035 to -0.506)	<0.001
Mali	71530.412(83329.296 to 61456.839)	210862.076(251287.106 to 180152.306)	1615.46(1877.715 to 1389.174)	1600.999(1906.796 to 1367.962)	-0.043_x000D_ (-0.417 to 0.332)	0.823
Malta	3000.255(3855.984 to 2449.397)	1920.784(2533.921 to 1544.741)	2501.562(3213.036 to 2042.142)	2239.314(2956.235 to 1799.957)	-0.352_x000D_ (-0.441 to -0.262)	<0.001
Marshall Islands	198.223(233.364 to 172.432)	159.392(191.433 to 138.024)	785.467(924.696 to 684.424)	660.428(792.609 to 571.775)	-0.558_x000D_ (-0.575 to -0.54)	<0.001
Mauritania	14440.809(16589.08 to 12566.104)	24569.033(28857.546 to 21189.631)	1376.862(1580 to 1199.248)	1079.716(1267.106 to 931.709)	-0.796_x000D_ (-0.862 to -0.73)	<0.001
Mauritius	4937.924(5767.545 to 4289.548)	2952.871(3525.035 to 2537.02)	1103.476(1288.878 to 958.489)	881.556(1052.001 to 756.219)	-0.721_x000D_ (-0.794 to -0.647)	<0.001
Mexico	1843451.326(2237112.516 to 1544015.736)	1185138.424(1428704.541 to 974493.969)	4215.434(5118.013 to 3529.072)	2558.468(3087.582 to 2101.996)	-1.521_x000D_ (-1.903 to -1.137)	<0.001
Micronesia (Federated States of)	486.371(575.509 to 423.381)	353.388(431.577 to 300.947)	866.681(1025.243 to 755.081)	783.554(955.839 to 667.409)	-0.305_x000D_ (-0.582 to -0.026)	0.032
Monaco	111.226(143.746 to 89.912)	144.211(188.74 to 115.99)	2145.155(2778.521 to 1730.983)	1997.765(2619.088 to 1605.121)	-0.231_x000D_ (-0.278 to -0.184)	<0.001
Mongolia	34450.913(40714.141 to 29085.231)	33168.873(40312.568 to 27721.203)	3166.353(3743.631 to 2673.104)	2817.879(3422.458 to 2357.961)	-0.369_x000D_ (-0.473 to -0.265)	<0.001
Montenegro	12911.41(15791.076 to 10619.543)	7750.397(9577.496 to 6341.805)	5738.258(7020.246 to 4716.969)	4810.332(5944.675 to 3931.244)	-0.565_x000D_ (-0.632 to -0.497)	<0.001
Morocco	277685.126(322304.6 to 238891.389)	193585.614(228617.171 to 166656.223)	2267.664(2632.33 to 1950.857)	1441.984(1703.097 to 1241.244)	-1.452_x000D_ (-1.485 to -1.418)	<0.001
Mozambique	317658.48(530893.276 to 195788.637)	201937.74(234726.037 to 175028.976)	4594.333(7730.676 to 2823.376)	1189.502(1381.225 to 1031.252)	-4.297_x000D_ (-4.414 to -4.179)	<0.001
Myanmar	410146.811(634566.026 to 304351.217)	468620.455(598422.29 to 371103.74)	2122.301(3281.744 to 1575.39)	2150.7(2746.854 to 1702.899)	0.066_x000D_ (-0.469 to 0.603)	0.81
Namibia	17414.816(24413.574 to 12703.585)	11500.234(13306.338 to 10064.333)	2372.546(3331.072 to 1727.889)	1055.245(1221.248 to 923.282)	-2.569_x000D_ (-2.719 to -2.419)	<0.001
Nauru	41.395(48.931 to 36.03)	40.872(49.552 to 35.008)	858.91(1015.767 to 748.176)	796.788(966.016 to 682.44)	-0.246_x000D_ (-0.289 to -0.203)	<0.001
Nepal	142049.104(179977.217 to 119293.902)	192745.683(248147.691 to 154187.575)	1470.404(1858.691 to 1237.241)	1481.19(1914.802 to 1180.379)	0.073_x000D_ (-0.544 to 0.694)	0.818
Netherlands	76858.431(94498.32 to 63712.87)	66968.138(84877.165 to 54923.794)	1850.441(2284.657 to 1531.557)	1676.203(2130.792 to 1372.334)	-0.313_x000D_ (-0.378 to -0.247)	<0.001
New Zealand	66992.931(83363.172 to 53597.477)	75433.668(93740.192 to 59909.038)	5657.786(7045.399 to 4513.289)	5493.584(6832.89 to 4357.373)	-0.121_x000D_ (-0.201 to -0.041)	0.003
Nicaragua	175384.131(275965.447 to 115077.837)	74695.623(89420.534 to 61601.313)	8293.247(13074.1 to 5439.896)	2783.31(3333.996 to 2294.517)	-3.436_x000D_ (-3.631 to -3.24)	<0.001
Niger	69654.855(81483.379 to 59791.789)	199100.068(235063.914 to 169867.31)	1608.434(1876.133 to 1381.913)	1394.232(1644.706 to 1189.827)	-0.479_x000D_ (-0.576 to -0.383)	<0.001
Nigeria	676000.435(784251.91 to 582496.282)	1511122.688(1767049.869 to 1305805.315)	1489.376(1726.677 to 1283.567)	1220.039(1425.919 to 1054.533)	-0.64_x000D_ (-0.744 to -0.537)	<0.001
Niue	8.619(10.211 to 7.447)	5.396(6.667 to 4.521)	848.444(1004.613 to 734.03)	927.5(1144.58 to 777.289)	0.224_x000D_ (-0.048 to 0.496)	0.107
North Macedonia	41801.878(50463.498 to 34657.198)	22857.404(28139.106 to 18599.504)	5724.723(6909.805 to 4743.56)	4692.03(5773.727 to 3813.365)	-0.644_x000D_ (-0.684 to -0.605)	<0.001
Northern Mariana Islands	169.747(201.288 to 146.66)	158.466(192.889 to 135.711)	1033.454(1227.491 to 891.589)	980.239(1192.175 to 839.123)	-0.123_x000D_ (-0.379 to 0.133)	0.345
Norway	29395.278(35807.17 to 24284.368)	25449.921(32268.105 to 20859.299)	2441.404(2979.488 to 2014.14)	1909.674(2423.013 to 1564.304)	-0.796_x000D_ (-0.875 to -0.718)	<0.001
Oman	21136.363(24202.681 to 18543.606)	22491.845(26479.064 to 19400.452)	2352.388(2693.341 to 2065.435)	1616.854(1901.488 to 1394.926)	-1.196_x000D_ (-1.238 to -1.154)	<0.001
Pakistan	592900.464(695700.478 to 517014.97)	1141033.4(1355757.031 to 972993.145)	1026.305(1205.199 to 895.767)	1053.199(1251.729 to 897.928)	0.055_x000D_ (-0.21 to 0.322)	0.683
Palau	74.724(89.203 to 64.286)	47.106(57.511 to 39.84)	1134.925(1356.494 to 975.221)	966.971(1181.746 to 817.022)	-0.518_x000D_ (-0.577 to -0.46)	<0.001
Palestine	63211.146(103932.917 to 40972.931)	52624.491(69544.289 to 41047.163)	5846.877(9587.309 to 3797.043)	2155.655(2849.875 to 1680.733)	-3.197_x000D_ (-3.453 to -2.94)	<0.001
Panama	42390.27(54422.646 to 33764.646)	46377.202(55813.539 to 38347.922)	3836.916(4925.71 to 3056.421)	2986.703(3593.879 to 2469.817)	-0.796_x000D_ (-0.879 to -0.714)	<0.001
Papua New Guinea	18382.691(22328.747 to 15837.555)	43561.327(54412.454 to 36807.748)	904.269(1097.49 to 779.727)	938.56(1171.82 to 793.721)	0.05_x000D_ (-0.618 to 0.722)	0.884
Paraguay	42785.318(54809.485 to 34728.944)	47045.273(59599.962 to 38338.207)	2209.801(2826.336 to 1795.565)	1665.152(2111.937 to 1355.862)	-0.912_x000D_ (-1.006 to -0.819)	<0.001
Peru	314104.031(397700.984 to 258462.522)	221337.221(263940.208 to 187498.248)	2964.444(3753.968 to 2439.194)	1731.768(2066.404 to 1466.427)	-1.723_x000D_ (-1.778 to -1.668)	<0.001
Philippines	521822.437(719521.171 to 405036.617)	487377.334(588422.185 to 405591.867)	1671.375(2306.048 to 1296.756)	1048.795(1267.277 to 871.994)	-1.582_x000D_ (-2.017 to -1.145)	<0.001
Poland	703017.708(854468.341 to 579078.464)	315693.512(388741.035 to 256512.857)	5443.198(6613.876 to 4486.27)	3922.047(4831.782 to 3186.981)	-1.058_x000D_ (-1.077 to -1.039)	<0.001
Portugal	85793.475(103697.635 to 71689.378)	32622.183(40879.294 to 26945.091)	2521.798(3050.308 to 2105.369)	1534.172(1930.307 to 1263.476)	-1.595_x000D_ (-1.616 to -1.573)	<0.001
Puerto Rico	34650.833(41034.281 to 29336.196)	19804.437(25023.689 to 16272.834)	2458.176(2912.603 to 2079.706)	2561.212(3309.592 to 2085.117)	0.13_x000D_ (0.027 to 0.233)	0.014
Qatar	2534.312(2961.19 to 2198.509)	8044.837(9607.615 to 6856.048)	1823.925(2132.817 to 1582.307)	1480.198(1766.233 to 1262.794)	-0.671_x000D_ (-0.709 to -0.633)	<0.001
Republic of Korea	450623.745(545197.017 to 379008.813)	163181.215(201835.651 to 134691.226)	2545.654(3082.57 to 2138.747)	1735.322(2147.563 to 1431.522)	-1.238_x000D_ (-1.292 to -1.185)	<0.001
Republic of Moldova	73480.717(87332.287 to 61957.938)	21800.043(25887.983 to 18373.502)	4685.988(5567.782 to 3952.453)	2914.809(3459.667 to 2457.146)	-1.517_x000D_ (-1.571 to -1.463)	<0.001
Romania	531345.921(640581.033 to 440502.013)	203951.811(250610.7 to 167370.069)	6557.187(7911.972 to 5426.017)	4676.662(5745.211 to 3834.455)	-1.091_x000D_ (-1.151 to -1.031)	<0.001
Russian Federation	2380602.403(2882394.015 to 1991692.561)	949493.552(1147894.192 to 795705.604)	5168.257(6255.201 to 4324.072)	2701.754(3263.973 to 2265.764)	-2.085_x000D_ (-2.131 to -2.039)	<0.001
Rwanda	58376.026(67291.759 to 50451.109)	70549.542(82522.664 to 61174.757)	1545.676(1780.203 to 1336.165)	1090.829(1276.19 to 945.673)	-1.173_x000D_ (-3.656 to 1.375)	0.364
Saint Kitts and Nevis	415.704(494.319 to 353.376)	392.558(469.559 to 330.677)	2214.726(2633.025 to 1882.693)	2443.379(2927.099 to 2053.836)	0.319_x000D_ (0.235 to 0.404)	<0.001
Saint Lucia	1332.722(1572.11 to 1138.519)	964.371(1148.781 to 810.284)	1972.888(2327.431 to 1685.233)	2042.735(2435.026 to 1715.069)	0.104_x000D_ (0.034 to 0.175)	0.004
Saint Vincent and the Grenadines	1134.003(1331.988 to 962.623)	730.68(872.962 to 614.001)	2027.559(2381.176 to 1721.402)	1987.022(2373.229 to 1669.685)	-0.063_x000D_ (-0.168 to 0.042)	0.238
Samoa	774.849(915.412 to 670.847)	1067.411(1405.078 to 843.232)	848.354(1002.263 to 734.432)	1096.213(1443.827 to 865.764)	0.623_x000D_ (-0.069 to 1.321)	0.078
San Marino	159.548(200.716 to 129.142)	151.484(196.655 to 121.915)	2305.268(2910.604 to 1861.081)	2124.718(2761.781 to 1707.044)	-0.258_x000D_ (-0.307 to -0.209)	<0.001
Sao Tome and Principe	1298.175(1572.409 to 1100.021)	1473.183(1801.206 to 1251.746)	1936.613(2343.172 to 1642.363)	1399.607(1710.442 to 1189.348)	-1.049_x000D_ (-1.099 to -0.998)	<0.001
Saudi Arabia	248632.097(295783.582 to 209759.799)	236760.748(286560.049 to 199233.234)	3181.951(3784.933 to 2686.627)	2199.089(2661.711 to 1849.046)	-1.252_x000D_ (-1.526 to -0.977)	<0.001
Senegal	59358.324(68697.053 to 50814.167)	89015.868(104740.496 to 76235.405)	1450.526(1675.49 to 1243.203)	1110.32(1306.273 to 951.03)	-0.871_x000D_ (-0.995 to -0.747)	<0.001
Serbia	177848.545(215977.884 to 147088.985)	102673.926(126106.039 to 83670.471)	5730.644(6963.69 to 4734.668)	4723.508(5805.488 to 3839.216)	-0.756_x000D_ (-1.21 to -0.3)	0.001
Seychelles	362.4(427.007 to 313.308)	273.535(329.375 to 234.099)	1125.056(1325.973 to 972.152)	874.739(1053.22 to 748.499)	-0.817_x000D_ (-1.081 to -0.552)	<0.001
Sierra Leone	33218.774(38262.661 to 28853.091)	59327.212(69592.355 to 50893.354)	1652.552(1902.293 to 1435.983)	1335.19(1565.035 to 1146.018)	-0.699_x000D_ (-0.949 to -0.448)	<0.001
Singapore	20984.046(25445.955 to 17434.337)	19671.431(24212.122 to 16191.156)	2043.13(2478.671 to 1695.268)	1916.324(2356.54 to 1577.987)	-0.207_x000D_ (-0.255 to -0.158)	<0.001
Slovakia	109559.185(134329.61 to 89345.998)	56944.564(70903.098 to 46186.839)	5868.094(7198.286 to 4784.603)	4903.451(6107.852 to 3975.494)	-0.599_x000D_ (-0.676 to -0.521)	<0.001
Slovenia	46802.348(57140.821 to 38228.011)	25315.218(30898.212 to 20804.987)	7764.541(9485.606 to 6336.659)	6046.686(7380.486 to 4971.039)	-0.81_x000D_ (-0.881 to -0.74)	<0.001
Solomon Islands	1874.15(2365.726 to 1549.894)	3188.122(4064.821 to 2607.269)	1000.336(1254.959 to 831.819)	985.459(1255.294 to 806.707)	-0.15_x000D_ (-0.523 to 0.225)	0.432
Somalia	97868.191(213948.994 to 63972.112)	244535.078(313933.353 to 193240.272)	2270.469(4946.444 to 1480.045)	2084.851(2684.361 to 1643.319)	-0.801_x000D_ (-1.606 to 0.011)	0.053
South Africa	318981.554(439960.641 to 263655.999)	206063.967(236118.776 to 181531.816)	1813.556(2505.782 to 1497.967)	1004.443(1150.968 to 884.639)	-1.902_x000D_ (-1.958 to -1.846)	<0.001
South Sudan	70766.323(90985.456 to 56428.944)	108557.423(139744.472 to 85264.677)	2272.26(2926.653 to 1809.227)	2003.694(2580.412 to 1573.152)	-0.323_x000D_ (-1.117 to 0.477)	0.427
Spain	259444.782(314217.6 to 216720.212)	186531.901(246098.739 to 150278.744)	2027.215(2455.976 to 1691.762)	1929.6(2544.427 to 1553.544)	-0.159_x000D_ (-0.24 to -0.078)	<0.001
Sri Lanka	186632.367(270422.284 to 136098.744)	129428.486(164366.575 to 104233.112)	2482.467(3593.868 to 1811.743)	1692.28(2143.962 to 1365.625)	-1.227_x000D_ (-2.579 to 0.143)	0.079
Sudan	267880.465(331475.054 to 220698.863)	347392.231(417744.588 to 294267.967)	2591.833(3210.892 to 2133.693)	1612.749(1939.079 to 1366.266)	-1.559_x000D_ (-2.134 to -0.982)	<0.001
Suriname	4778.388(9566.883 to 3216.435)	3643.223(4328.055 to 3082.764)	2730.571(5473.654 to 1836.918)	1814.168(2154.636 to 1534.863)	-1.238_x000D_ (-1.301 to -1.174)	<0.001
Sweden	57512.992(70582.353 to 47331.639)	52045.825(66170.083 to 42516.362)	2610.696(3213.284 to 2144.723)	2054.505(2613.277 to 1677.362)	-0.776_x000D_ (-0.851 to -0.7)	<0.001
Switzerland	53020.048(66696.275 to 43031.134)	45323.259(58894.317 to 36473.036)	3157.95(3979.225 to 2558.482)	2478.072(3220.553 to 1993.448)	-0.777_x000D_ (-0.886 to -0.669)	<0.001
Syrian Arab Republic	139352.201(188500.017 to 109869.318)	543254.134(868114.698 to 326880.137)	2012.722(2734.394 to 1582.687)	8263.689(13243.409 to 4961.038)	4.711_x000D_ (3.873 to 5.556)	<0.001
Taiwan (Province of China)	72281.448(88805.123 to 61749.442)	26652.377(31813.535 to 23309.413)	931.245(1142.479 to 796.136)	616.258(734.392 to 538.662)	-1.375_x000D_ (-1.785 to -0.962)	<0.001
Tajikistan	75222.133(91246.376 to 62964.407)	85822.088(103393.339 to 71473.157)	2869.568(3480.879 to 2402.909)	2059.791(2480.281 to 1716.889)	-0.891_x000D_ (-1.47 to -0.309)	0.003
Thailand	335202.602(392421.669 to 290346.351)	157037.418(186632.817 to 136049.158)	1367.748(1602.337 to 1184.085)	1010.266(1200.083 to 874.608)	-0.978_x000D_ (-1.056 to -0.9)	<0.001
Timor-Leste	17570.051(27259.146 to 11166.534)	5393.999(6411.737 to 4633.613)	5032.244(7829.692 to 3182.48)	768.368(913.664 to 659.497)	-6.031_x000D_ (-6.601 to -5.458)	<0.001
Togo	29211.516(33705.561 to 25125.21)	44846.237(52426.504 to 38632.218)	1461.022(1683.454 to 1257.741)	1099.231(1284.159 to 947.34)	-0.929_x000D_ (-1.01 to -0.848)	<0.001
Tokelau	6.306(7.399 to 5.463)	3.773(4.607 to 3.224)	849.918(996.804 to 737.108)	684.03(833.637 to 585.259)	-0.686_x000D_ (-0.795 to -0.577)	<0.001
Tonga	436.49(512.803 to 379.81)	339.551(410.813 to 290.058)	831.444(977.028 to 723.447)	705.252(853.652 to 602.428)	-0.597_x000D_ (-0.84 to -0.352)	<0.001
Trinidad and Tobago	10267.121(12102.502 to 8780.319)	8076.834(9636.382 to 6759.824)	1976.548(2328.29 to 1691.838)	2063.269(2461.12 to 1726.544)	0.206_x000D_ (0.105 to 0.307)	<0.001
Tunisia	105909.855(126057.047 to 89394.128)	61111.636(72336.922 to 51783.005)	2651.929(3156.136 to 2238.801)	1665.088(1970.26 to 1411.359)	-1.494_x000D_ (-1.549 to -1.438)	<0.001
Turkey	549672.553(643148.117 to 471057.688)	377022.847(448996.54 to 319450.807)	2018.853(2362.365 to 1730.177)	1425.373(1697.617 to 1207.564)	-1.1_x000D_ (-1.233 to -0.967)	<0.001
Turkmenistan	59667.233(70632.185 to 49793.492)	48057.457(58213.997 to 40236.749)	3353.063(3969.316 to 2798.937)	2467.29(2988.659 to 2065.751)	-0.972_x000D_ (-1.058 to -0.886)	<0.001
Tuvalu	33.545(38.849 to 29.561)	32.11(38.82 to 27.641)	876.727(1016.318 to 772.726)	635.069(767.579 to 546.437)	-1.041_x000D_ (-1.19 to -0.892)	<0.001
Uganda	298866.88(475946.078 to 194359.763)	271031.218(316523.602 to 234450.194)	3305.087(5299.394 to 2134.06)	1125.711(1314.123 to 974.178)	-3.47_x000D_ (-3.656 to -3.285)	<0.001
Ukraine	661171.568(799655.511 to 554175.587)	274567.343(329623.679 to 230872.897)	4217.518(5101.914 to 3533.661)	2930.868(3517.013 to 2465.481)	-1.198_x000D_ (-1.293 to -1.103)	<0.001
United Arab Emirates	12759.646(14933.085 to 11031.593)	23292.499(28061.027 to 19869.803)	2050.092(2396.781 to 1774.889)	1390.468(1674.047 to 1186.784)	-1.254_x000D_ (-1.294 to -1.215)	<0.001
United Kingdom	338312.182(415388.356 to 280907.537)	290382.564(368132.139 to 237341.858)	2176.124(2679.159 to 1804.888)	1753.919(2223.572 to 1432.942)	-0.69_x000D_ (-0.767 to -0.613)	<0.001
United Republic of Tanzania	201419.08(232433.285 to 173294.305)	362574.416(423166.736 to 312792.971)	1444.202(1665.399 to 1242.908)	1204.546(1405.448 to 1039.547)	-0.592_x000D_ (-0.65 to -0.535)	<0.001
United States of America	950.361(1130.107 to 806.864)	873157.291(1036795.551 to 743976.761)	1849.55(2241.751 to 1529.95)	987.44(1172.282 to 840.745)	-2.106_x000D_ (-2.393 to -1.817)	<0.001
United States Virgin Islands	1407111.206(1705717.81 to 1164501.361)	413.663(499.586 to 346.141)	2225.034(2647.413 to 1888.105)	2078.114(2510.597 to 1737.143)	-0.237_x000D_ (-0.318 to -0.156)	<0.001
Uruguay	39835.424(50180.414 to 31877.362)	27585.489(34400.862 to 22062.34)	3553.363(4475.675 to 2842.805)	2774.259(3456.401 to 2217.026)	-0.811_x000D_ (-0.865 to -0.756)	<0.001
Uzbekistan	305440.787(363930.734 to 256220.324)	260388.771(311352.943 to 218195.301)	3069.983(3656.623 to 2576.529)	2201.156(2632.166 to 1845.668)	-1.06_x000D_ (-1.124 to -0.995)	<0.001
Vanuatu	811.292(1040.508 to 662.669)	1014.79(1223.097 to 874.284)	1024.941(1298.029 to 846.61)	707.49(852.421 to 609.985)	-1.25_x000D_ (-1.954 to -0.541)	0.001
Venezuela (Bolivarian Republic of)	394134.873(475665.171 to 325356.335)	326026.065(392639.801 to 269414.559)	4384.502(5291.591 to 3619.635)	3579.393(4314.955 to 2955.531)	-0.661_x000D_ (-0.782 to -0.54)	<0.001
Viet Nam	419472.544(493789.469 to 361670.874)	343547.673(405171.899 to 295854.889)	1272.406(1497.61 to 1097.432)	1086.498(1280.742 to 936.361)	-0.518_x000D_ (-0.69 to -0.345)	<0.001
Yemen	183721.934(223801.48 to 154254.265)	688236.677(1006583.166 to 480924.38)	2447.221(2983.306 to 2057.532)	3980.593(5814.36 to 2783.89)	1.631_x000D_ (0.834 to 2.433)	<0.001
Zambia	61745.595(71008.497 to 53228.328)	106359.096(125508.039 to 91278.319)	1388.363(1596.524 to 1196.745)	1039.673(1226.077 to 892.709)	-0.934_x000D_ (-0.983 to -0.885)	<0.001
Zimbabwe	63604.298(73188.085 to 55403.019)	74232.369(85382.01 to 64984.441)	1098.568(1263.035 to 957.712)	944.25(1085.876 to 827.046)	-0.486_x000D_ (-0.601 to -0.371)	<0.001
