# Supplementary material for: Global burden of amputation among children and adolescents from 1990 to 2021: systematic analysis of the Global Burden of Disease study 2021
Source: Front Public Health. 2025 Jun 27;13:1589309. doi: 10.3389/fpubh.2025.1589309 (PMC12277607; doi:10.3389/fpubh.2025.1589309)
Supplement: SUPPLEMENTARY TABLE S4 — Age–period–cohort analysis for different genders. [file Table_4.xlsx]

## Sheet: Sheet1
Group	Variable	Incidence		Prevalence		YLDs
		RR	P value	RR	P value	RR	P value
Age-both	0 to 4	0.881	<0.001	0.321	<0.001	0.333	<0.001
Age-both	5 to 9	0.947	<0.001	0.912	<0.001	0.911	<0.001
Age-both	10 to 14	0.936	<0.001	1.528	<0.001	1.489	<0.001
Age-both	15 to 19	1.281	<0.001	2.235	<0.001	2.212	<0.001
Period-both	1992 to 1996	1.105	<0.001	1.057	<0.001	1.111	<0.001
Period-both	1997 to 2001	1.075	<0.001	1.036	<0.001	1.076	<0.001
Period-both	2002 to 2006	0.985	<0.001	0.996	<0.001	1.002	0.153
Period-both	2007 to 2011	0.973	<0.001	0.998	<0.001	0.974	<0.001
Period-both	2012 to 2016	0.952	<0.001	0.962	<0.001	0.932	<0.001
Period-both	2017 to 2021	0.922	<0.001	0.955	<0.001	0.92	<0.001
Cohort-both	1977 to 1981	1.036	<0.001	1.201	<0.001	1.218	<0.001
Cohort-both	1982 to 1986	1.071	<0.001	1.173	<0.001	1.192	<0.001
Cohort-both	1987 to 1991	1.025	<0.001	1.113	<0.001	1.127	<0.001
Cohort-both	1992 to 1996	1.036	<0.001	1.07	<0.001	1.085	<0.001
Cohort-both	1997 to 2001	1.048	<0.001	1.02	<0.001	1.021	<0.001
Cohort-both	2002 to 2006	1.024	<0.001	0.965	<0.001	0.966	<0.001
Cohort-both	2007 to 2011	0.996	<0.001	0.916	<0.001	0.919	<0.001
Cohort-both	2012 to 2016	0.933	<0.001	0.845	<0.001	0.833	<0.001
Cohort-both	2017 to 2021	0.852	<0.001	0.783	<0.001	0.746	<0.001
Age-male	0 to 4	0.794	<0.001	0.305	<0.001	0.312	<0.001
Age-male	5 to 9	0.918	<0.001	0.895	<0.001	0.895	<0.001
Age-male	10 to 14	0.93	<0.001	1.542	<0.001	1.498	<0.001
Age-male	15 to 19	1.477	<0.001	2.375	<0.001	2.387	<0.001
Period-male	1992 to 1996	1.104	<0.001	1.054	<0.001	1.103	<0.001
Period-male	1997 to 2001	1.071	<0.001	1.034	<0.001	1.07	<0.001
Period-male	2002 to 2006	0.985	<0.001	0.998	<0.001	1.003	0.124
Period-male	2007 to 2011	0.972	<0.001	1.001	0.002	0.973	<0.001
Period-male	2012 to 2016	0.956	<0.001	0.963	<0.001	0.935	<0.001
Period-male	2017 to 2021	0.924	<0.001	0.954	<0.001	0.929	<0.001
Cohort-male	1977 to 1981	1.05	<0.001	1.218	<0.001	1.237	<0.001
Cohort-male	1982 to 1986	1.091	<0.001	1.182	<0.001	1.203	<0.001
Cohort-male	1987 to 1991	1.026	<0.001	1.112	<0.001	1.12	<0.001
Cohort-male	1992 to 1996	1.034	<0.001	1.065	<0.001	1.077	<0.001
Cohort-male	1997 to 2001	1.044	<0.001	1.012	<0.001	1.015	<0.001
Cohort-male	2002 to 2006	1.01	<0.001	0.954	<0.001	0.956	<0.001
Cohort-male	2007 to 2011	0.984	<0.001	0.911	<0.001	0.91	<0.001
Cohort-male	2012 to 2016	0.932	<0.001	0.849	<0.001	0.839	<0.001
Cohort-male	2017 to 2021	0.851	<0.001	0.786	<0.001	0.752	<0.001
Age-female	0 to 4	1.08	<0.001	0.348	<0.001	0.362	<0.001
Age-female	5 to 9	1.029	<0.001	0.94	<0.001	0.935	<0.001
Age-female	10 to 14	0.973	<0.001	1.51	<0.001	1.481	<0.001
Age-female	15 to 19	0.925	<0.001	2.024	<0.001	1.992	<0.001
Period-female	1992 to 1996	1.111	<0.001	1.061	<0.001	1.123	<0.001
Period-female	1997 to 2001	1.079	<0.001	1.039	<0.001	1.082	<0.001
Period-female	2002 to 2006	0.982	<0.001	0.992	<0.001	1.001	0.53
Period-female	2007 to 2011	0.975	<0.001	0.994	<0.001	0.974	<0.001
Period-female	2012 to 2016	0.946	<0.001	0.962	<0.001	0.93	<0.001
Period-female	2017 to 2021	0.922	<0.001	0.957	<0.001	0.907	<0.001
Cohort-female	1977 to 1981	1.008	<0.001	1.175	<0.001	1.194	<0.001
Cohort-female	1982 to 1986	1.029	<0.001	1.16	<0.001	1.178	<0.001
Cohort-female	1987 to 1991	1.024	<0.001	1.114	<0.001	1.135	<0.001
Cohort-female	1992 to 1996	1.041	<0.001	1.076	<0.001	1.094	<0.001
Cohort-female	1997 to 2001	1.058	<0.001	1.032	<0.001	1.027	<0.001
Cohort-female	2002 to 2006	1.053	<0.001	0.981	<0.001	0.978	<0.001
Cohort-female	2007 to 2011	1.017	<0.001	0.924	<0.001	0.93	<0.001
Cohort-female	2012 to 2016	0.935	<0.001	0.839	<0.001	0.827	<0.001
Cohort-female	2017 to 2021	0.853	<0.001	0.779	<0.001	0.74	<0.001
