# Supplementary material for: Global burden of amputation among children and adolescents from 1990 to 2021: systematic analysis of the Global Burden of Disease study 2021
Source: Front Public Health. 2025 Jun 27;13:1589309. doi: 10.3389/fpubh.2025.1589309 (PMC12277607; doi:10.3389/fpubh.2025.1589309)
Supplement: SUPPLEMENTARY TABLE S5 — The transnational inequality analysis of amputations among children and adolescents from 1990 to 2021. [file Table_5.xlsx]

## Sheet: Sheet1
Year	Incidence		Prevalence		YLDs
	Slope index (95% CI)	Concentration index (95% CI)	Slope index (95% CI)	Concentration index (95% CI)	Slope index (95% CI)	Concentration index (95% CI)
1990	105.67(51.99 to 159.349)	0.087(0.032 to 0.141)	1221.197(738.548 to 1703.847)	0.12(0.076 to 0.164)	3.533(-2.941 to 10.006)	-0.003(-0.067 to 0.062)
1991	103.317(50.712 to 155.922)	0.041(-0.021 to 0.102)	1202.843(725.583 to 1680.104)	0.12(0.078 to 0.163)	3.28(-3.089 to 9.649)	-0.003(-0.063 to 0.057)
1992	112.54(62.224 to 162.855)	0.148(0.099 to 0.198)	1199.738(721.971 to 1677.505)	0.117(0.075 to 0.159)	2.86(-3.357 to 9.077)	-0.007(-0.062 to 0.049)
1993	117.42(71.605 to 163.235)	0.144(0.087 to 0.201)	1186.396(693.499 to 1679.292)	0.119(0.078 to 0.161)	2.682(-3.589 to 8.953)	-0.001(-0.054 to 0.052)
1994	99.1(50.066 to 148.134)	0.073(-0.048 to 0.194)	1132.362(640.968 to 1623.756)	0.117(0.076 to 0.158)	1.724(-4.516 to 7.965)	-0.012(-0.07 to 0.047)
1995	120.675(75.016 to 166.334)	0.137(0.081 to 0.192)	1115.469(623.714 to 1607.224)	0.115(0.074 to 0.157)	1.706(-4.536 to 7.949)	-0.018(-0.089 to 0.053)
1996	119.533(76.05 to 163.016)	0.103(0.049 to 0.156)	1170.449(691.446 to 1649.452)	0.115(0.074 to 0.157)	2.365(-3.794 to 8.524)	-0.017(-0.084 to 0.051)
1997	102.075(53.93 to 150.219)	0.089(0.033 to 0.146)	1185.905(705.902 to 1665.909)	0.114(0.073 to 0.155)	1.87(-4.371 to 8.11)	-0.018(-0.084 to 0.048)
1998	84.988(31.357 to 138.619)	0.064(0.007 to 0.121)	1166.409(681.193 to 1651.625)	0.111(0.07 to 0.153)	1.421(-4.891 to 7.733)	-0.021(-0.087 to 0.045)
1999	96.072(47.969 to 144.175)	0.066(0.006 to 0.125)	1149.853(654.814 to 1644.892)	0.1(0.058 to 0.143)	1.171(-5.074 to 7.416)	-0.03(-0.094 to 0.034)
2000	97.132(48.189 to 146.075)	0.05(-0.006 to 0.106)	1185.391(685.751 to 1685.032)	0.1(0.057 to 0.142)	1.53(-4.753 to 7.813)	-0.031(-0.092 to 0.031)
2001	112.023(65.38 to 158.666)	0.088(0.037 to 0.138)	1210.957(709.165 to 1712.75)	0.1(0.057 to 0.143)	2.109(-4.197 to 8.414)	-0.028(-0.087 to 0.031)
2002	114.335(66.82 to 161.85)	0.08(0.026 to 0.134)	1244.301(740.029 to 1748.572)	0.1(0.057 to 0.144)	2.575(-3.493 to 8.643)	-0.026(-0.082 to 0.031)
2003	121.554(75.59 to 167.519)	0.088(0.033 to 0.143)	1254.044(743.482 to 1764.606)	0.097(0.052 to 0.142)	2.871(-3.088 to 8.83)	-0.026(-0.081 to 0.029)
2004	140.959(95.72 to 186.198)	0.083(0.026 to 0.14)	1323.449(810.709 to 1836.189)	0.098(0.052 to 0.143)	3.626(-2.295 to 9.546)	-0.023(-0.077 to 0.031)
2005	131.989(88.138 to 175.839)	0.077(0.021 to 0.134)	1351.063(849.755 to 1852.372)	0.088(0.042 to 0.134)	4.059(-1.753 to 9.872)	-0.028(-0.079 to 0.024)
2006	139.284(94.415 to 184.152)	0.09(0.03 to 0.15)	1405.874(912.403 to 1899.344)	0.089(0.043 to 0.135)	4.646(-1.016 to 10.307)	-0.025(-0.073 to 0.024)
2007	136.461(91.539 to 181.383)	0.08(0.022 to 0.138)	1455.025(972.113 to 1937.938)	0.089(0.043 to 0.135)	5.153(-0.282 to 10.589)	-0.021(-0.067 to 0.025)
2008	138.294(92.512 to 184.077)	0.062(-0.004 to 0.129)	1485.127(997.988 to 1972.267)	0.087(0.041 to 0.133)	5.414(0.191 to 10.637)	-0.02(-0.064 to 0.024)
2009	136.54(91.464 to 181.616)	0.07(0.017 to 0.122)	1499.386(1005.664 to 1993.108)	0.084(0.038 to 0.13)	5.465(0.31 to 10.62)	-0.022(-0.066 to 0.021)
2010	141.863(95.455 to 188.271)	0.047(-0.028 to 0.122)	1507.465(1034.181 to 1980.748)	0.081(0.036 to 0.127)	5.68(0.669 to 10.69)	-0.026(-0.069 to 0.017)
2011	140.572(94.994 to 186.15)	0.076(0.024 to 0.128)	1500.097(1046.553 to 1953.642)	0.079(0.034 to 0.124)	5.908(1.109 to 10.707)	-0.028(-0.073 to 0.017)
2012	132.922(89.339 to 176.505)	0.068(0 to 0.137)	1478.264(1034.718 to 1921.811)	0.079(0.035 to 0.123)	5.909(1.194 to 10.625)	-0.027(-0.071 to 0.017)
2013	125.39(84.293 to 166.486)	0.062(-0.004 to 0.128)	1448.7(1025.43 to 1871.97)	0.079(0.036 to 0.123)	5.967(1.575 to 10.36)	-0.025(-0.07 to 0.019)
2014	124.055(82.479 to 165.632)	0.057(-0.026 to 0.139)	1397.368(991.939 to 1802.797)	0.078(0.035 to 0.121)	6.078(1.872 to 10.284)	-0.027(-0.073 to 0.02)
2015	117.053(74.962 to 159.144)	0.037(-0.041 to 0.115)	1345.148(950.88 to 1739.415)	0.076(0.032 to 0.12)	5.754(1.595 to 9.913)	-0.03(-0.08 to 0.02)
2016	117.395(77.319 to 157.471)	0.041(-0.038 to 0.121)	1319.412(933.992 to 1704.833)	0.073(0.028 to 0.118)	5.647(1.681 to 9.612)	-0.035(-0.089 to 0.019)
2017	113.279(72.141 to 154.416)	0.025(-0.055 to 0.106)	1278.293(897.476 to 1659.11)	0.068(0.022 to 0.115)	5.345(1.414 to 9.276)	-0.041(-0.098 to 0.016)
2018	109.877(70.543 to 149.211)	0.013(-0.061 to 0.087)	1254.012(880.59 to 1627.433)	0.064(0.016 to 0.111)	5.401(1.624 to 9.177)	-0.048(-0.108 to 0.011)
2019	105.399(66.101 to 144.696)	0.013(-0.051 to 0.078)	1246.369(876.738 to 1616.001)	0.061(0.013 to 0.108)	5.471(1.775 to 9.167)	-0.054(-0.114 to 0.005)
2020	105.88(65.624 to 146.136)	0.028(-0.028 to 0.084)	1270.195(889.96 to 1650.429)	0.06(0.013 to 0.107)	5.7(1.934 to 9.467)	-0.055(-0.113 to 0.003)
2021	101.256(63.539 to 138.973)	0.001(-0.058 to 0.06)	1298.646(922.08 to 1675.211)	0.058(0.012 to 0.104)	5.982(2.183 to 9.781)	-0.058(-0.115 to -0.001)
